# Supplementary material for: Autism-related KLHL17 and SYNPO act in concert to control activity-dependent dendritic spine enlargement and the spine apparatus
Source: PLoS Biol. 2023 Aug 31;21(8):e3002274. doi: 10.1371/journal.pbio.3002274 (PMC10499226; doi:10.1371/journal.pbio.3002274)
Supplement: S1 Data — (XLSX) [file pbio.3002274.s006.xlsx]

## Sheet: Figure 1B
	Developmental expression of endogenous KLHL17 in cultured neuron												Developmental expression of endogenous KLHL17 in mouse brain
	Relative intensity of KLHL17 protein					Relative level of klhl17 RNA							Relative intensity of KLHL17 protein					Relative level of klhl17 RNA
	D1	D7	D14	D21		D1	D7	D14	D21				P1	P7	P14	P21		P1	P7	P14	P21
	0.892419	1.76253	1.52804	3.97817		1.1311	0.7209	0.3495	0.3553				1.02261	1.76717	1.95666	3.23757		1.448	0.3574	0.495	0.8216
	1.10758	1.96473	2.34238	3.05181		0.8535	0.8176	0.3985	0.4029				0.977386	1.72186	2.45213	2.57294		0.7856	0.5186	0.4811	0.7343
	0.827367	1.67417	1.40085	3.03452		1.093	0.5311	0.3033	0.2476				0.868992	1.75788	2.05845	3.53237		1.027	0.7343	0.6829	1.0732
	1.17263	1.78219	1.99386	2.40717		0.9223	0.6549	0.3282	0.3172				1.13101	1.539	1.76686	3.56093		0.7394	0.7599	0.7343	0.7599
Mean	1	1.796	1.816	3.118		1	0.6811	0.3449	0.3308			Mean	1	1.696	2.059	3.226		1	0.5926	0.5983	0.8473
Std. Deviation	0.1661	0.122	0.4336	0.6472		0.1333	0.1203	0.04043	0.06559			Std. Deviation	0.1085	0.1068	0.2889	0.4592		0.3242	0.1905	0.1292	0.155
Std. Error of Mean	0.08304	0.06098	0.2168	0.3236		0.06667	0.06014	0.02021	0.03279			Std. Error of Mean	0.05427	0.05339	0.1444	0.2296		0.1621	0.09525	0.06459	0.07751
Number	4	4	4	4		4	4	4	4			Number	4	4	4	4		4	4	4	4

## Sheet: Figure 1D
	Expression level of endogenous KLHL17 protein upon activity
	Relative intensity of KLHL17 protein at DIV18+6hr				Relative intensity of KLHL17 protein at DIV11+1
	Ctrl	TTX	Bicu		Ctrl	TTX	Bicu
	1.09181	0.284741	1.68151		1.07268	0.889039	1.05243
	0.908194	0.456085	2.49021		0.927316	1.03851	1.00566
	1.08797	0.259586	1.91307		0.984692	0.929098	1.04068
	1.02188	0.702176	1.60701		1.01531	0.939556	0.959673
	0.890149	0.55795	1.52754
			1.82001
Mean	1	0.4521	1.84		1	0.9491	1.015
Std. Deviation	0.09636	0.1863	0.348		0.06065	0.06349	0.04167
Std. Error of Mean	0.04309	0.08332	0.1421		0.03032	0.03174	0.02083
Number	5	5	6		4	4	4

## Sheet: Figure 1E
	Expression level of endogenous klhl17 RNA upon activity
	Relative level of klhl17 RNA at DIV18+6hr
		Ctrl	TTX	Bicu
		1.01399	1.09091	0.895105
		0.986014	1.18182	0.765734
		1.26087	1.18841	0.544203
		0.956522	1.16667	0.656522
		0.782609	0.971	0.425362
Mean		1	1.12	0.6574
Std. Deviation		0.1715	0.09182	0.1836
Std. Error of Mean		0.07668	0.04106	0.08213
Number		5	5	5

## Sheet: Figure 1G
	Expression level of exogenous KLHL17 upon activity
	Relative intensity of Myc-KLHL17 at DIV18+6hr
		Ctrl	TTX	Bicu
		0.952068	0.640508	2.12809
		0.575002	0.219082	2.2497
		0.826266	0.047811	2.7644
		0.68462	0.274076	2.19313
		0.604811	0.68724	3.04008
		0.785083	0.258293	3.74369
		1.94905	1.08311	1.18773
		0.418281	0.466802	2.38851
		0.797228	0.067448	2.61638
		1.04402	0.020068	1.75105
		0.620501	0.939522	2.16006
		1.30432	0.890231	2.58718
		0.792203	0.8279	2.94921
		1.39859	0.834189	3.00707
		1.06289	0.508078	2.40522
		1.13289	0.789028	2.03613
		2.15429	0.619515	1.83166
		0.604379	0.684435	1.76403
		1.23573	0.744639	2.66653
		1.05777	0.190105	1.69301
Mean		1	0.5396	2.358
Std. Deviation		0.4475	0.3266	0.5886
Std. Error of Mean		0.1001	0.07304	0.1316
Number		20	20	20

## Sheet: Figure 1I
	Expression level of exogenous KLHL17 upon activity
	Relative intensity of Myc-KLHL17 at DIV18+6hr_NMDA receptor					Relative intensity of Myc-KLHL17 at DIV18+6hr_mTOR pathway
	Ctrl	Bicu	B+AP5	B+NBQX	NMDA		Ctrl	Bicu	B+CHX
	1.0938	2.26629	0.474542	1.61035	2.65878		2.04095	2.08558	1.90483
	0.291855	1.37955	0.709227	0.877738	3.19496		0.408563	2.62565	0.421638
	1.54055	1.39238	0.201313	0.14259	2.16951		2.17953	2.44312	0.651101
	1.13917	1.72433	0.211299	1.66969	2.13561		2.01809	1.71686	0.125296
	0.992389	1.16996	1.95653	1.68599	4.97126		0.397227	3.43993	0.317117
	0.070674	1.88674	0.191535	1.51665	3.05783		1.60211	2.56729	0.139027
	0.678804	1.38596	0.429168	1.56125	1.10069		0.458688	2.63275	0.06102
	1.08645	1.59028	0.048686	0.928493	2.79016		0.150969	3.15169	0.179983
	1.45234	0.593126	1.51287	2.08691	7.68532		0.546511	1.93194	1.09884
	1.65396	0.832829	1.09587	2.04645	1.22675		0.197361	2.943	0.364228
	0.266317	5.37496	2.63806	1.83962
	0.974129	2.80741	0.648377	2.8999
	0.695807	3.73664	2.12352	0.880622
	0.197582	2.35737	2.09486	0.537792
	2.54582	3.60128	1.06248	4.28432
	0.535594	5.90235	4.24991	2.8392
	0.137386	2.82322	2.40658	1.54253
	2.36532	4.24467	0.117433	1.04853
	1.43752	4.42594	1.25846	4.62859
	0.844522	5.26589	0.677968	3.43448
Mean	1	2.738	1.205	1.903	3.099		1	2.554	0.5263
Std. Deviation	0.6933	1.62	1.091	1.185	1.947		0.8466	0.54	0.5746
Std. Error of Mean	0.155	0.3622	0.2439	0.2651	0.6158		0.2677	0.1708	0.1817
Number	20	20	20	20	10		10	10	10

## Sheet: Figure 1K
	Expression level of endogenous KLHL17 upon activity
	Relative intensity of KLHL17 at DIV18+6hr_mTOR pathway
	Ctrl	Bicu	B+CHX	B+Rapa
	0.942411	1.46542	0.997704	0.805448
	0.967169	1.19097	0.858171	0.783848
	1.09042	1.24826	0.846985	0.951214
Mean	1	1.302	0.901	0.8468
Std. Deviation	0.07928	0.1448	0.08397	0.09104
Std. Error of Mean	0.04577	0.08359	0.04848	0.05256
Number	3	3	3	3

## Sheet: Figure 2C
	Cultured neuron transfected with Ctrl-miR, klhl17-miR_DIV 12+6_+Bicu (plasticity)
	No of protrusions / Neuron					No of protrusions / 20um
	Ctrl-miR_Ctrl	Ctrl-miR_Bicu	klhl17-miR_Ctrl	klhl17-miR_Bicu		Ctrl-miR_Ctrl	Ctrl-miR_Bicu	klhl17-miR_Ctrl	klhl17-miR_Bicu
	12.3333	13	18.3333	10.6667		16	13	23	10
	10.6667	11	11	13.6667		10	11	19	13
	10	13.6667	8	16.6667		11	15	13	9
	16.6667	23	18	11.3333		10	9	14	15
	14.6667	17	8.66667	15.3333		10	10	7	13
	14.3333	17.6667	11.3333	19		12	14	12	13
	15.3333	11	15.3333	18.3333		12	9	6	17
	14	15	14	16.6667		10	15	8	16
	16.3333	15.6667	13.6667	10.6667		8	17	10	17
	14.6667	18	16	13.3333		14	18	15	5
	10.3333	9	8.66667	11.3333		18	22	19	19
	8	11	12.6667	10.3333		18	29	20	10
	9.66667	10.6667	13.3333	11		14	19	6	16
	11.6667	10	16.3333	14.3333		17	14	7	13
	9	9	8	15.3333		13	18	13	17
	8.33333	12	6.33333	7.33333		12	15	11	13
	12.3333	10.3333	13.3333	8.66667		19	18	11	21
	5.66667	14.6667	7.66667	13.6667		12	20	12	23
	7	9.33333	12	10.6667		15	11	12	22
	12.6667	12.6667	9.66667	13		15	12	16	15
						16	10	18	18
						12	17	10	22
						19	16	16	12
						11	12	16	16
						16	14	16	10
						15	16	15	11
						18	17	10	11
						16	14	11	14
						12	22	19	8
						16	18	18	18
						8	9	9	10
						10	10	8	14
						13	8	9	10
						7	12	12	11
						11	10	12	10
						6	11	14	10
						6	9	10	10
						8	13	14	7
						15	10	16	16
						15	11	15	17
						7	11	19	16
						13	8	15	10
						9	6	7	15
						10	12	9	15
						8	9	8	16
						7	14	5	8
						7	17	6	8
						11	5	8	6
						15	9	16	7
						11	10	9	13
						11	12	15	6
						5	16	8	13
						6	17	6	15
						6	11	9	13
						6	7	8	9
						10	11	14	13
						5	10	14	10
						14	13	8	15
						12	11	11	14
						12	14	10	10
Mean	11.68	13.18	12.12	13.07		11.68	13.18	12.12	13.07
Std. Deviation	3.176	3.675	3.587	3.152		3.816	4.359	4.247	4.137
Std. Error of Mean	0.7102	0.8217	0.8021	0.7049		0.4926	0.5627	0.5483	0.5341
Number	20	20	20	20		60	60	60	60

## Sheet: Figure 2D
	Cultured neuron transfected with Ctrl-miR, klhl17-miR_DIV 12+6_+Bicu (plasticity)
	Spine width
	Ctrl-miR_Ctrl	Ctrl-miR_Bicu	klhl17-miR_Ctrl	klhl17-miR_Bicu
	0.78	0.448	0.501	0.709
	1.18	0.501	0.292	0.401
	0.653	0.571	0.361	0.501
	0.61	1.107	0.382	0.301
	0.921	1.163	0.571	0.475
	0.669	0.401	0.317	0.413
	0.554	1.007	0.567	0.501
	0.698	0.516	0.475	0.425
	0.808	0.808	0.425	0.709
	0.634	0.802	0.354	0.354
	0.672	0.954	0.584	0.354
	0.601	0.634	0.723	0.676
	0.83	0.511	0.642	0.317
	0.606	0.571	0.601	0.413
	0.897	0.653	0.448	0.448
	0.954	0.964	0.601	0.284
	0.516	0.73	0.501	0.74
	1.058	1.002	0.511	0.501
	0.862	0.808	0.382	0.317
	0.448	0.862	0.571	0.317
	0.606	0.475	0.431	0.454
	0.516	0.73	0.792	0.61
	0.698	0.431	0.516	0.584
	0.669	0.74	0.361	0.401
	0.634	0.642	0.753	0.361
	0.932	0.601	0.501	0.401
	0.448	0.501	0.354	0.496
	0.354	0.571	0.372	0.516
	0.292	0.672	0.401	0.354
	0.354	0.475	0.354	0.413
	0.401	0.767	0.382	0.496
	0.567	0.584	0.413	0.354
	0.54	0.382	0.501	0.723
	0.606	0.854	0.546	0.571
	0.511	1.015	0.382	0.354
	0.634	0.865	0.354	0.317
	0.475	0.361	0.413	0.361
	0.454	0.808	1.007	0.672
	0.401	0.554	0.431	0.354
	0.709	0.475	0.753	0.454
	0.301	0.501	0.554	0.292
	0.354	0.431	0.448	0.413
	0.382	0.753	0.413	0.317
	0.669	0.361	0.511	0.361
	0.54	0.709	0.571	0.413
	0.554	0.669	0.401	0.496
	0.792	0.454	0.448	0.413
	0.317	0.601	0.361	0.382
	0.854	0.448	0.401	0.475
	0.224	0.516	0.475	0.413
	0.382	0.897	0.301	0.413
	0.284	0.61	0.401	0.354
	0.888	0.554	0.454	0.448
	0.317	1.238	0.584	0.475
	0.475	0.54	0.425	0.496
	0.634	0.413	0.401	0.54
	0.834	0.413	0.448	0.431
	0.709	0.902	0.442	0.413
	0.413	0.354	0.78	0.606
	0.448	0.382	0.431	0.454
	0.475	0.712	0.634	0.354
	0.61	0.854	0.856	0.571
	0.584	0.516	0.354	0.511
	0.448	0.638	0.382	0.501
	0.431	1.219	0.361	0.382
	0.382	0.454	0.653	0.475
	0.712	0.501	0.672	0.454
	0.584	0.924	0.354	0.454
	0.413	0.475	0.382	0.571
	0.382	0.448	1.337	0.401
	0.54	0.571	1.224	0.501
	0.54	0.83	0.712	0.571
	0.511	0.78	0.571	0.431
	0.301	1.254	0.653	0.753
	0.638	1.145	1.155	0.382
	0.763	0.634	0.448	0.361
	0.475	0.921	0.501	0.54
	0.475	0.698	0.454	0.431
	0.877	0.723	0.698	0.301
	0.856	1.307	0.431	0.354
	0.354	0.73	0.401	0.501
	0.702	1.015	0.425	0.763
	1.103	0.624	0.511	0.571
	0.448	0.653	0.54	0.361
	0.317	0.413	0.354	0.382
	0.454	0.653	0.808	0.475
	0.73	0.511	0.363	0.382
	0.292	0.767	0.354	0.401
	0.354	0.951	0.292	0.606
	0.571	0.954	0.361	0.256
	0.454	0.511	0.554	0.354
	0.908	0.501	0.431	0.501
	0.361	0.783	0.301	0.448
	0.73	0.854	0.584	0.413
	0.361	0.672	0.284	0.709
	0.317	1.725	0.653	0.413
	0.792	0.74	0.653	0.554
	0.382	0.653	0.516	0.511
	1.032	0.702	0.361	0.413
	0.361	0.808	0.672	0.354
	0.902	0.634	0.511	0.413
	0.475	0.987	0.73	0.354
	0.516	0.606	0.601	0.425
	0.753	0.712	0.763	0.475
	0.723	0.932	0.73	0.401
	0.601	0.475	0.354	0.317
	0.431	0.964	0.401	0.501
	0.753	0.413	0.511	0.511
	0.584	0.642	0.354	0.317
	0.634	0.401	0.654	0.354
	0.554	0.653	0.612	0.284
	0.634	0.712	0.401	0.425
	0.606	0.425	0.413	0.317
	0.501	0.454	0.354	0.501
	0.571	0.61	0.454	0.431
	0.301	0.354	0.425	0.361
	0.284	0.475	0.354	0.284
	0.292	0.672	0.61	0.317
	0.702	0.413	0.792	0.431
	0.401	0.802	0.382	0.317
	0.54	0.571	0.511	0.501
	0.584	0.724	0.361	0.634
	0.454	0.584	0.767	0.401
	0.448	0.511	0.292	0.571
	0.454	0.54	0.511	0.284
	1.435	0.73	0.554	0.354
	0.301	0.902	0.554	0.382
	0.601	0.792	0.501	0.83
	0.361	0.856	0.54	0.54
	0.431	0.61	0.454	0.572
	0.454	0.584	0.669	0.669
	0.584	0.454	0.413	0.354
	0.854	0.454	0.454	0.454
	0.454	0.78	0.475	0.61
	0.985	1.211	0.496	0.317
	0.698	0.712	0.475	0.292
	0.511	0.584	0.354	0.354
	0.672	0.454	0.753	0.292
	0.73	0.924	0.354	0.54
	0.425	0.763	0.634	0.685
	1.238	0.634	0.554	0.431
	0.454	0.317	0.475	0.54
	0.964	0.511	0.431	0.642
	0.448	0.74	0.669	0.571
	0.382	0.601	0.698	0.284
	0.862	0.712	0.709	0.382
	0.698	0.698	0.361	0.401
	0.611	0.448	0.584	0.361
	0.808	0.511	0.425	0.606
	0.511	0.425	0.448	0.454
	0.501	0.401	0.284	0.317
	0.501	0.712	0.516	0.496
	0.584	0.74	0.672	0.454
	0.554	0.698	0.431	0.382
	0.413	0.73	0.354	0.413
	0.634	0.571	0.354	0.301
	0.454	0.501	0.256	0.413
	0.672	0.571	0.361	0.709
	0.877	1.203	0.256	0.511
	0.73	0.753	0.501	0.382
	0.571	0.827	0.496	0.382
	0.669	0.606	0.454	0.354
	0.802	0.767	0.516	0.454
	0.401	0.698	0.571	0.453
	0.382	0.638	0.256	0.292
	0.501	1.063	0.763	0.698
	0.475	0.54	0.431	0.382
	0.292	0.698	0.596	0.413
	0.382	0.511	1.015	0.413
	0.501	0.73	1.007	0.382
	0.763	0.601	0.431	0.354
	0.361	0.653	0.301	0.317
	0.448	0.571	0.908	0.301
	0.634	0.653	0.951	0.571
	0.601	0.601	0.753	0.634
	0.501	0.511	0.712	0.431
	0.808	0.601	0.382	0.496
	0.601	0.554	0.431	0.54
	0.554	0.676	0.856	0.642
	0.567	0.73	0.554	0.361
	0.743	0.854	0.224	0.256
	0.256	0.317	0.584	0.317
	0.382	0.951	0.301	0.653
	0.454	0.753	0.634	0.425
	0.496	0.702	0.554	0.783
	0.516	0.354	0.454	0.501
	0.606	0.454	0.475	0.361
	0.413	0.511	0.501	0.431
	0.669	0.653	0.401	0.425
	0.448	0.516	1.054	0.431
	0.638	0.985	0.382	0.413
	0.712	0.382	0.454	0.256
	0.571	0.763	1.211	0.317
	1.163	0.83	0.448	0.431
	1.262	1.002	0.501	0.516
	0.554	0.851	0.354	0.354
	0.73	0.601	0.601	0.382
	0.54	0.672	0.653	0.501
	0.431	0.723	0.672	0.851
	0.753	0.709	0.475	0.475
	0.856	0.511	0.54	0.634
	0.669	0.475	0.317	0.743
	0.78	0.425	0.301	0.448
	0.634	0.908	0.401	0.382
	0.511	0.653	0.501	0.284
	0.862	0.73	0.496	0.317
	0.862	0.753	0.634	0.501
	0.698	0.511	0.601	0.453
	0.74	0.767	0.354	0.854
	0.584	0.475	0.475	0.425
	0.642	0.584	0.475	0.475
	0.74	1.207	0.511	0.317
	0.606	0.78	0.567	0.964
	0.61	0.431	0.284	0.401
	0.763	0.501	0.431	0.431
	0.317	0.634	0.475	0.702
	0.571	0.964	0.448	0.571
	0.256	0.653	0.475	0.924
	0.292	0.709	0.301	0.854
	0.606	0.54	0.354	0.361
	0.571	0.642	0.425	0.317
	0.571	1.054	0.808	0.634
	0.653	0.792	0.606	0.454
	0.454	0.501	0.987	0.932
	0.554	0.83	0.256	0.802
	0.519	0.854	0.317	0.61
	0.301	0.584	0.401	0.672
	0.454	1.08	0.511	0.382
	0.554	0.54	0.354	0.454
	0.401	0.606	0.361	0.413
	0.361	0.361	0.354	0.425
	0.554	0.709	0.571	0.501
	0.401	0.501	0.361	0.606
	0.601	0.712	0.354	0.888
	0.511	0.954	0.448	0.54
	0.808	0.723	0.501	0.571
	0.361	0.413	0.413	0.571
	0.501	0.642	0.354	0.413
	0.963	0.354	0.642	0.448
	0.475	0.672	0.382	0.606
	0.501	0.571	0.292	1.109
	0.634	0.475	0.653	0.964
	0.74	0.571	0.431	0.61
	0.601	0.698	0.634	0.854
	0.501	0.653	0.655	0.827
	0.501	0.698	0.951	0.382
	0.606	0.642	0.767	0.317
	0.317	0.61	0.606	0.454
	0.709	0.54	0.709	0.301
	0.511	0.61	0.496	0.584
	0.511	0.61	0.382	1.002
	0.792	0.783	0.723	0.808
	0.702	0.317	0.284	0.712
	0.638	0.496	0.454	0.723
	0.554	0.584	0.354	0.413
	0.61	0.516	0.448	0.511
	0.709	0.292	0.571	0.448
	0.54	0.413	0.361	0.413
	0.584	0.475	0.431	0.877
	0.584	0.653	0.653	0.854
	0.571	0.74	0.413	0.653
	0.571	0.475	0.431	0.54
	0.501	0.61	0.511	0.454
	0.54	0.792	0.431	0.571
	0.638	0.511	0.54	0.702
	0.425	0.606	0.554	0.413
	0.475	0.454	0.431	0.453
	0.354	0.624	0.672	0.501
	0.606	0.865	0.475	0.584
	0.448	0.448	0.425	0.354
	0.571	0.653	0.382	0.354
	0.863	0.792	0.454	0.382
	0.572	0.642	0.413	0.317
	0.584	0.653	0.382	0.554
	0.554	0.501	0.382	0.425
	0.601	0.73	0.361	0.606
	0.601	0.431	0.382	0.856
	0.516	0.61	0.501	0.511
	0.709	0.964	0.361	0.448
	0.808	0.73	0.501	0.516
	0.672	0.448	0.571	0.425
	0.73	1.103	0.354	0.475
	1.18	0.792	0.516	0.669
	0.753	0.987	0.448	0.354
	0.73	0.454	0.354	0.361
	0.783	0.964	0.54	0.511
	0.475	0.827	0.669	0.554
	0.767	0.73	0.401	0.361
	0.606	0.995	0.54	0.475
	0.712	0.851	0.54	0.792
	0.908	0.475	0.292	0.413
	0.74	0.511	0.425	0.413
	0.501	0.354	0.431	0.54
	0.763	0.827	0.516	0.501
	0.448	0.601	0.431	0.606
	0.475	0.382	0.413	0.61
	0.571	0.554	0.783	0.454
	0.856	0.571	0.642	0.413
	0.361	0.672	0.61	0.382
	0.413	0.792	0.301	0.516
	0.413	0.634	0.292	0.292
	0.78	0.501	0.475	0.642
	0.501	0.992	0.454	0.606
	0.454	0.401	0.554	0.932
	0.354	0.475	0.401	0.601
	0.354	0.584	0.61	0.448
	0.454	0.425	0.554	0.642
	0.448	0.454	0.354	0.382
	0.54	0.753	0.425	0.653
	0.61	0.802	0.475	0.511
	0.653	0.74	0.454	1.084
	0.425	0.475	0.61	0.516
	0.292	0.354	0.511	0.73
	0.712	1.002	0.501	0.501
	0.567	0.571	0.554	0.413
	0.401	0.606	0.361	0.354
	0.525	1.324	0.413	0.354
	0.454	0.382	0.224	0.511
	0.413	0.571	0.431	0.354
	0.501	0.317	1.082	0.554
	0.401	0.638	0.317	0.484
	0.854	0.584	0.317	0.501
	0.888	0.879	0.354	0.584
	0.516	0.638	0.361	0.475
	0.642	0.606	0.511	0.401
	0.792	0.567	0.501	0.431
	0.74	0.501	0.516	0.601
	0.638	0.808	0.382	0.516
	0.361	0.61	0.301	0.672
	0.501	0.571	0.354	0.431
	0.361	0.653	0.888	0.431
	0.448	0.74	0.854	0.525
	0.584	0.653	0.554	0.301
	0.431	0.606	0.317	0.511
	0.401	0.709	0.601	0.382
	0.516	0.783	0.554	0.354
	0.413	0.584	0.413	0.74
	0.808	0.854	0.301	0.401
	0.425	0.448	0.354	0.501
	0.54	0.653	0.501	0.475
	0.54	0.653	0.431	0.856
	0.964	0.783	0.317	0.501
	0.763	0.723	0.475	0.448
	0.301	0.964	0.448	0.669
	0.516	0.924	0.382	0.516
	0.454	0.496	0.496	0.454
	0.54	0.511	0.301	0.571
	0.361	0.571	0.354	0.516
	0.516	0.709	0.501	0.382
	0.475	0.763	0.301	0.413
	0.431	0.808	0.454	0.431
	0.454	0.554	0.361	0.516
	0.501	0.501	0.413	0.284
	0.361	0.634	0.431	0.354
	0.382	0.454	0.361	0.501
	0.516	0.854	0.284	0.317
	0.606	0.475	0.301	0.511
	0.425	0.702	0.908	0.511
	0.571	0.454	0.475	0.354
	0.317	1.047	0.454	0.413
	0.73	0.634	0.361	0.496
	0.61	0.431	1.002	0.454
	0.425	0.792	0.516	0.292
	0.475	0.511	0.702	0.413
	0.361	0.902	0.382	0.317
	0.425	0.454	0.454	0.448
	0.354	0.709	0.571	0.413
	0.712	0.712	0.475	0.431
	0.571	1.015	0.638	0.571
	0.382	0.606	0.584	0.317
	0.317	0.448	0.763	0.382
	0.317	0.946	0.669	0.584
	0.354	0.511	0.554	0.606
	0.448	0.634	0.361	0.653
	0.448	0.672	0.634	0.567
	0.702	0.638	0.723	0.401
	0.642	0.702	0.354	0.448
	0.571	0.501	0.634	0.354
	0.425	0.767	0.413	0.516
	0.475	0.413	0.454	0.382
	0.354	0.653	0.763	0.317
	0.653	0.672	0.709	0.317
	0.475	0.73	0.792	0.511
	0.354	0.653	0.61	0.317
	0.897	0.448	0.354	0.511
	0.382	0.709	0.516	0.361
	0.354	0.763	0.954	0.361
	0.808	0.454	0.921	0.317
	0.61	0.382	0.854	0.382
	0.712	0.511	0.606	0.432
	0.672	0.924	0.511	0.354
	0.496	0.382	0.501	0.301
	0.672	0.554	0.584	0.571
	0.431	0.413	0.448	0.413
	0.361	0.401	0.653	0.454
	0.401	0.292	0.354	0.501
	0.425	0.709	0.413	0.354
	0.571	0.448	0.382	0.475
	0.792	0.511	0.382	0.54
	0.475	0.413	0.354	0.354
	0.554	0.382	0.571	0.606
	0.511	0.317	0.709	0.496
	0.571	0.256	0.413	0.354
	0.431	0.425	0.475	0.361
	0.571	0.783	0.511	0.454
	0.73	0.431	0.61	0.301
	0.431	0.431	0.61	0.284
	0.516	0.413	0.501	0.642
	0.431	0.413	0.401	0.301
	0.672	0.475	0.361	0.401
	0.354	0.475	0.554	0.413
	0.501	0.554	0.431	0.459
	0.511	0.767	0.653	0.401
	0.475	0.712	0.964	0.448
	0.382	0.431	0.61	0.511
	0.475	0.653	0.669	1.107
	0.924	0.61	0.501	0.669
	0.454	0.501	0.571	0.413
	0.496	0.61	0.571	1.015
	0.653	0.401	0.454	0.284
	0.601	0.827	0.448	0.554
	0.511	0.554	0.501	0.73
	0.723	0.653	0.865	0.54
	0.567	0.642	0.606	0.584
	0.554	0.827	0.567	0.638
	0.78	0.382	0.74	0.354
	0.372	0.448	0.501	0.431
	0.54	0.584	0.431	0.413
	0.454	0.292	0.454	0.501
	0.634	0.448	0.606	0.382
	0.448	0.382	0.317	0.606
	0.924	0.709	0.354	0.712
	0.698	0.554	0.361	0.851
	0.354	0.653	0.317	0.954
	0.361	0.317	0.448	0.653
	0.448	0.454	0.516	0.475
	0.61	0.448	0.511	0.475
	0.653	0.763	0.862	0.54
	0.511	0.83	0.606	0.354
	0.511	0.361	0.354	0.292
	0.571	0.317	0.496	0.425
	0.413	0.767	0.413	0.382
	0.454	0.448	0.634	0.709
	0.501	0.501	0.763	0.454
	0.475	0.54	0.413	0.413
	0.634	0.73	0.413	0.354
	0.425	0.638	0.862	0.284
	0.448	0.601	0.382	0.354
	0.856	0.987	0.516	0.354
	0.653	1.372	0.454	0.448
	0.571	0.354	0.301	0.601
	0.808	0.698	0.854	0.361
	0.753	0.606	0.292	0.83
	0.292	0.554	0.653	0.413
	0.767	0.61	0.501	0.354
	0.924	0.672	0.354	0.827
	0.431	0.554	0.448	0.354
	0.783	0.723	0.496	0.256
	0.475	0.985	0.354	0.475
	0.354	0.702	0.74	0.54
	0.877	0.709	0.709	0.425
	0.634	0.702	1.022	0.606
	0.61	0.856	0.642	0.361
	0.723	0.425	1.103	0.354
	0.723	0.709	1.145	0.382
	0.361	0.653	0.516	0.454
	0.634	1.063	0.501	0.763
	0.475	0.712	0.425	0.292
	0.865	1.145	0.317	0.454
	0.78	0.924	0.454	0.292
	0.865	0.475	0.454	0.431
	0.554	0.301	0.54	0.516
	0.413	0.448	0.361	0.301
	1.002	0.501	0.413	0.413
	0.454	0.865	0.511	0.723
	0.642	0.571	0.354	0.413
	0.382	0.516	0.413	0.401
	0.571	0.83	0.354	0.354
	0.431	0.856	0.354	0.284
	0.54	0.827	0.292	0.224
	0.514	0.669	0.354	0.454
	0.653	0.454	0.361	0.284
	0.653	0.653	0.256	0.709
	0.61	0.698	0.401	0.554
	0.61	0.767	0.382	0.511
	0.723	0.601	0.292	1.143
	0.361	0.382	0.454	0.354
	0.448	1.022	0.354	0.431
	0.454	0.669	0.317	0.431
	0.653	1.188	0.413	0.292
	0.924	0.475	0.354	0.382
	0.709	0.454	0.606	0.301
	0.606	1.205	0.448	0.292
	0.856	0.946	0.354	0.475
	0.888	0.642	0.361	0.425
	0.571	0.763	0.317	0.354
	0.709	0.448	0.501	0.292
	0.567	0.511	0.354	0.413
	0.709	0.454	0.454	0.511
	0.792	0.702	0.354	0.413
	0.475	0.672	0.496	0.292
	0.454	0.401	0.361	0.354
	0.571	0.571	0.317	0.284
	0.554	0.634	0.354	0.382
	0.292	0.425	0.431	0.413
	0.61	0.571	0.413	0.501
	0.638	0.672	0.401	0.317
	0.753	0.672	0.292	0.354
	0.448	0.61	0.61	0.361
	0.634	0.516	0.516	0.382
	0.584	0.606	0.317	0.501
	0.354	0.753	0.454	0.606
	0.54	0.827	0.413	0.361
	0.354	0.584	0.354	0.454
	0.454	0.516	0.448	0.354
	0.54	0.431	0.382	0.511
	0.454	0.601	1.002	0.354
	0.448	0.496	0.354	0.496
	0.382	0.475	0.354	0.317
	1.015	0.496	0.401	0.354
	0.501	0.669	0.361	0.808
	0.54	0.496	0.354	0.413
	0.698	0.554	0.865	0.401
	0.634	0.501	0.54	0.501
	0.356	0.501	0.317	0.354
	0.827	0.642	0.301	0.448
	0.511	0.571	0.317	0.584
	0.511	0.501	0.653	0.425
	0.454	0.54	0.256	0.382
	0.61	1.145	0.413	0.356
	0.454	0.567	0.354	0.382
	0.425	0.382	0.213	0.361
	0.767	0.511	0.401	0.475
	0.425	0.501	0.354	0.413
	0.501	0.501	0.454	0.501
	0.554	0.638	0.284	0.516
	0.361	0.571	0.361	0.382
	0.401	0.554	0.354	0.361
	0.653	0.601	0.413	0.361
	0.454	0.634	0.54	0.354
	0.382	0.606	0.413	0.382
	0.455	0.571	0.475	0.317
	0.54	0.827	0.425	0.413
	0.964	0.571	0.584	0.454
	0.606	0.653	0.256	0.792
	0.317	0.767	0.454	0.384
	0.431	0.669	0.501	0.361
	0.496	0.74	0.354	0.292
	0.431	0.584	0.382	0.213
	0.425	0.54	0.361	0.292
	0.573	0.516	0.317	0.413
	0.454	0.74	0.431	0.475
	0.511	0.413	0.511	0.401
	0.634	0.862	0.554	0.317
	0.413	0.567	0.413	0.354
	0.767	0.709	0.709	0.702
	0.554	0.571	0.317	0.516
	0.425	0.571	0.401	0.571
	0.516	1.015	0.511	0.292
	0.354	0.516	0.454	0.354
	0.454	0.511	0.425	0.475
	0.448	0.354	0.516	0.511
	0.554	0.501	0.413	0.317
	0.401	0.753	0.317	0.317
	0.431	0.669	0.382	0.454
	0.567	0.653	0.554	0.501
	0.827	0.354	0.382	0.354
	0.672	0.472	0.382	0.361
	0.501	0.601	0.284	0.475
	0.672	0.73	0.361	0.61
	0.83	0.382	0.301	0.642
	0.354	0.73	0.382	0.448
	0.354	0.567	0.354	0.354
	0.317	0.448	0.401	0.642
	0.448	1.461	0.54	0.361
	0.413	0.511	0.361	0.382
	0.73	1.015	0.501	0.317
	0.496	0.454	0.634	0.511
	0.382	0.413	0.496	0.361
	0.354	0.61	0.382	0.354
	0.672	1.054	0.224	0.256
	0.448	0.554	0.554	0.317
	0.554	0.854	0.501	0.284
	0.401	0.634	0.501	0.213
	0.54	0.987	0.413	0.354
	0.511	1.632	1.219	0.382
	0.511	1.022	0.431	0.317
	0.653	0.501	0.361	0.61
	0.511	0.669	0.865	0.511
	0.723	0.669	0.908	0.292
	0.767	0.669	0.382	0.317
	1.143	0.669	0.354	0.256
	0.511	0.709	0.354	0.301
	0.571	1.324	0.61	0.669
	0.601	0.554	0.454	0.382
	0.475	0.73	0.354	0.401
	0.454	0.653	0.413	0.382
	0.516	0.653	0.653	0.501
	0.511	0.425	0.571	0.425
	0.431	0.571	0.401	0.361
	0.511	1.007	0.354	1.136
	0.292	0.767	0.317	0.501
	0.642	0.709	0.431	0.317
	0.317	0.448	0.292	0.292
	0.669	0.792	0.292	0.292
	0.642	0.454	0.501	0.413
	0.634	0.496	0.401	0.448
	0.511	0.501	0.501	0.284
	0.501	0.634	0.511	0.413
	0.354	0.496	0.413	0.361
	0.642	0.642	0.448	0.448
	0.511	0.554	0.454	0.413
	0.951	0.554	0.753	0.413
	0.516	0.638	0.442	0.501
	0.571	0.709	0.516	0.501
	0.361	0.54	0.653	0.317
	0.802	0.454	0.501	0.301
	0.964	0.454	0.454	0.448
	0.638	0.511	0.317	0.382
	0.897	0.317	0.401	0.213
	0.401	0.454	0.54	0.292
	0.753	0.431	0.413	0.317
	0.475	0.413	0.317	0.354
	0.638	0.448	0.431	0.401
	0.638	0.448	0.501	0.413
	0.413	0.431	0.501	0.511
	0.448	0.669	0.413	0.475
	0.354	0.792	0.792	0.669
	0.554	0.712	0.712	0.511
	0.698	0.702	0.354	0.448
	0.606	0.361	0.448	0.454
	0.301	0.653	0.361	0.571
	0.431	0.301	0.501	0.511
	0.601	0.571	0.634	0.382
	0.567	0.425	0.601	0.501
	0.454	0.301	0.382	0.496
	0.642	0.567	0.496	0.475
	0.413	0.634	0.413	0.709
	0.354	0.413	0.401	0.284
	0.501	0.698	0.431	0.354
	0.924	0.54	0.354	0.584
	0.301	0.606	0.301	0.475
	0.431	0.382	0.653	0.292
	0.653	0.511	0.511	0.954
	0.454	0.354	0.554	0.413
	0.382	0.401	0.865	0.354
	0.501	1.032	0.284	0.317
	0.571	0.554	0.54	0.354
	0.431	1.002	0.511	0.516
	0.554	0.827	0.74	0.382
	0.511	0.808	0.354	0.454
	0.606	0.413	0.413	0.354
	0.61	0.501	0.354	0.354
	0.382	0.601	0.571	0.454
	0.413	0.511	0.382	0.516
	0.54	0.634	0.382	0.382
	0.698	0.361	0.516	0.354
	0.454	0.61	0.317	0.301
	0.709	0.554	0.413	0.317
	0.672	0.571	0.61	0.431
	0.354	0.496	0.511	0.413
	0.448	0.567	0.767	0.448
	0.554	0.413	0.401	0.401
	0.709	0.642	0.431	0.723
	0.792	0.653	0.317	0.584
	0.54	1.121	0.511	0.653
	0.361	0.808	0.354	0.413
	0.361	0.83	0.454	0.361
	0.361	0.73	0.511	0.401
	0.425	0.712	0.642	0.413
	0.554	0.634	0.382	0.382
	0.413	0.601	0.425	0.501
	0.401	0.854	0.511	0.401
	0.448	0.792	0.292	0.511
	0.571	0.642	0.382	0.256
	0.54	0.642	0.413	0.401
	0.431	0.712	0.361	0.454
	0.401	0.802	0.361	0.301
	0.301	0.54	0.475	0.431
	0.502	0.634	0.475	0.361
	0.554	0.74	0.354	0.54
	0.413	0.54	0.361	0.501
	0.511	0.475	1.143	0.301
	0.511	0.792	0.425	0.354
	0.401	0.712	0.317	0.783
	0.301	0.317	0.284	0.382
	0.653	0.431	0.354	0.361
	0.709	0.753	0.425	0.354
	0.361	0.511	0.516	0.361
	0.516	0.73	0.501	0.448
	0.448	0.425	0.431	0.475
	0.501	0.361	0.454	0.382
	0.361	0.496	0.61	0.401
	0.425	0.448	0.354	0.361
	0.382	0.73	0.382	0.317
	0.638	0.454	0.361	0.363
	0.413	0.354	0.301	0.301
	0.354	0.501	0.501	0.484
	0.709	0.709	0.601	0.584
	0.454	0.792	0.653	0.454
	0.256	0.606	0.709	0.354
		0.413	0.753	0.354
		0.454	0.413	0.301
		0.454	0.709	0.284
		0.317	0.653	0.401
		0.511	0.224	0.354
		0.448	0.902	0.482
		0.571	0.501	0.432
		0.654	0.516	0.361
		0.511	0.413	0.431
		0.496	0.361	0.425
		0.808	0.354	0.317
		1.054	0.382	0.475
		0.511	0.354	0.382
		0.501	0.292	0.354
		0.448	0.413	0.317
		0.554	0.292	0.382
		0.862	0.292	0.501
		0.73	0.431	0.354
		0.669	0.475	0.224
		0.653	0.567	0.354
		0.425	0.382	0.354
		0.601	0.431	0.496
		0.709	0.361	0.672
		0.361	0.475	0.425
		0.454	0.224	0.516
		0.763	0.571	0.501
		0.448		0.475
		0.448		0.431
		0.54		0.712
		0.448		0.361
		0.475		0.808
		0.554		0.361
		0.74		0.431
		0.712		0.413
		0.808		0.448
		0.571		0.354
		0.354		0.256
		0.454		0.413
		0.354		0.354
		0.83		0.431
		0.932		0.354
		0.763		0.448
		0.763		0.516
		0.73		0.301
		0.516		0.425
		0.753		0.413
		0.454		0.401
		0.854		0.454
		0.554		0.425
		0.571		0.354
		0.763		0.301
		0.301		0.454
		0.709		0.448
		0.475		0.359
		0.61		0.317
		0.709		0.256
		0.964		0.808
		0.669		0.354
		0.792		0.554
		0.501		0.83
		0.606		0.382
		0.964		0.475
		0.554		0.475
		0.256		0.454
		0.584		0.256
		0.554		0.354
		0.61		0.496
		0.808		0.301
		0.414		0.354
		0.413		0.256
		0.354		0.61
		0.584		0.462
		0.454		0.567
		0.946		0.431
		0.669		0.54
		0.475		0.475
		0.709		0.924
		0.413		0.584
		0.61		0.865
		0.862		0.783
		0.584		0.606
		0.554		0.354
		0.763		0.712
		0.74
		0.501
		0.554
		0.571
		0.995
		0.554
		0.448
		1.278
Mean	0.5614	0.6368	0.4907	0.4628
Std. Deviation	0.1755	0.2019	0.1701	0.1504
Std. Error of Mean	0.006627	0.007173	0.00631	0.005372
Number	701	792	727	784

## Sheet: Figure 2E
	Cultured neuron transfected with Ctrl-miR, klhl17-miR_DIV 12+6_+Bicu (plasticity)
	Spine length
	Ctrl-miR_Ctrl	Ctrl-miR_Bicu	klhl17-miR_Ctrl	klhl17-miR_Bicu
	1.254	3.087	1.289	1.191
	1.337	0.571	0.381	0.58
	0.601	2.082	0.471	0.786
	0.854	0.74	1.038	0.916
	1.262	0.653	1.031	2.822
	0.454	2.475	0.898	0.542
	1.56	4.137	0.555	2.624
	0.908	1.556	0.471	0.819
	0.802	1.015	0.555	2.841
	0.571	1.121	0.459	1.538
	0.634	1.948	1.28	0.409
	1.888	0.792	0.621	1.088
	1.082	0.877	0.997	0.752
	0.83	1.809	0.735	1.187
	1.238	0.606	1.064	2.638
	1.211	1.607	0.621	1.427
	0.638	1.374	0.953	0.476
	1.173	2.541	0.687	2.46
	1.022	1.788	0.519	1.026
	0.653	1.1	0.783	1.065
	0.448	1.054	1.026	0.822
	0.723	0.753	1.31	1.461
	0.865	1.417	0.762	0.555
	0.827	3.401	0.921	2.046
	0.763	0.783	1.217	1.001
	0.877	1.082	1.102	0.674
	1.68	0.767	1.355	1.352
	0.554	0.634	0.64	0.98
	1.912	0.698	1.981	0.62
	0.672	0.54	0.811	2.296
	1.254	0.709	0.89	1.152
	1.066	1.94	1.147	0.752
	1.023	0.808	0.897	0.916
	0.851	2.845	0.621	0.754
	1.224	1.618	0.555	1.055
	0.954	1.228	0.88	0.964
	2.29	1.303	1.153	0.674
	0.767	0.73	0.811	1.822
	1.022	0.634	0.706	1.751
	1.252	1.452	1.682	0.715
	0.908	0.413	0.953	0.808
	1.032	0.382	1.438	0.73
	0.501	0.753	1.71	1.763
	2.33	0.712	0.519	1.554
	1.588	0.653	0.852	1.566
	0.921	0.501	0.949	1.079
	0.946	2.766	0.673	0.938
	0.908	0.698	0.839	1.458
	0.964	0.516	1.412	3.134
	0.956	0.709	0.954	0.663
	0.709	1.022	0.869	0.58
	0.496	0.846	1.01	1.111
	1.082	0.763	1.991	1.328
	0.513	1.871	1.872	0.762
	1.047	2.017	0.726	0.694
	2.206	0.61	1.374	0.864
	1.574	2.571	0.652	0.674
	1.902	2.359	0.978	0.863
	0.511	0.584	0.792	0.964
	0.606	0.501	0.921	0.878
	0.763	1.121	0.555	1.507
	1.065	1.527	0.972	0.916
	1.363	2.184	0.839	1.495
	0.638	0.571	1.766	0.762
	0.496	1.992	1.608	2.665
	0.723	1.302	1.099	1.019
	1.66	0.995	0.856	0.822
	0.653	1.704	1.232	1.381
	0.78	0.987	0.727	2.317
	1.063	0.606	1.151	1.242
	0.475	1.109	1.136	0.674
	2.078	0.951	1.416	2.799
	1.214	1.224	2.571	2.208
	1.203	2.001	0.751	2.895
	0.74	1.278	1.869	1.585
	1.778	0.516	0.687	2.093
	1.567	1.143	0.485	0.9
	0.854	1.1	0.726	1.23
	1.278	0.946	0.839	0.79
	1.734	1.593	1.404	1.758
	1.533	0.964	0.938	0.744
	1.664	1.143	0.666	0.94
	1.861	3.74	0.726	1.431
	0.454	0.61	0.755	1.919
	0.802	0.763	0.615	0.674
	0.808	0.669	0.785	0.62
	1.032	1.366	0.787	1.077
	0.475	0.802	0.983	0.856
	0.54	1.18	0.936	3.093
	0.763	1.599	0.785	0.392
	0.985	0.964	1.08	1.673
	1.333	1.143	1.551	0.878
	0.792	1.668	0.703	1.988
	0.921	0.672	1.593	0.752
	0.642	0.862	0.972	0.58
	0.511	1.762	0.906	0.844
	1.397	0.783	1.271	1.723
	1.054	0.606	0.673	1.214
	1.073	2.342	0.846	0.875
	1.063	0.924	0.869	1.389
	0.808	2.576	1.041	0.827
	1.019	1.909	1.484	0.958
	1.154	1.199	2.485	0.676
	0.977	0.921	3.07	0.744
	2.558	1.002	1.729	0.729
	0.698	1.498	1.407	0.381
	0.74	1.259	0.922	0.942
	0.865	1.559	2.243	1.464
	1.002	0.783	0.772	1.048
	0.642	0.653	0.819	0.476
	1.163	2.132	1.412	0.725
	0.827	0.992	0.593	0.979
	1.145	0.783	0.434	0.811
	0.401	0.653	0.735	0.814
	0.61	1.054	0.981	0.725
	0.885	0.624	1.317	0.676
	0.712	0.987	0.64	0.931
	0.921	0.54	1.404	1.777
	1.318	0.951	0.885	2.746
	0.921	1.772	0.839	2.556
	1.693	1.067	1.488	0.875
	0.74	0.792	2.702	1.01
	1.404	1.021	0.571	0.542
	0.475	0.83	1.433	0.729
	0.698	0.511	1.036	0.61
	1.426	0.902	0.772	0.409
	0.54	1.241	0.896	0.49
	1.456	1.396	2.292	0.768
	1.377	0.73	1.833	0.725
	0.448	1.593	0.896	1.074
	0.902	0.571	1.838	1.662
	1.796	0.73	0.64	2.565
	2.85	0.808	1.387	1.683
	0.924	2.67	1.016	1.328
	0.908	1.073	1.052	1.401
	0.698	0.712	1.471	0.822
	0.908	1.439	1.007	0.808
	0.995	0.454	0.726	0.476
	1.819	0.73	0.515	0.811
	1.663	0.74	1.145	0.703
	1.626	1.247	0.966	0.674
	0.601	1.594	1.17	1.941
	1.007	1.184	0.703	1.429
	1.043	0.61	0.922	0.878
	0.901	1.311	0.839	0.744
	1.256	1.491	1.338	0.426
	1.653	0.54	0.726	1.867
	1.035	0.413	1.359	0.676
	0.946	0.808	0.723	1.596
	0.792	0.638	0.555	0.957
	0.501	0.763	0.439	1.838
	1.073	1.154	1.289	0.703
	1.795	0.712	0.723	0.863
	0.702	1.056	1.986	1.831
	0.413	1.616	1.066	3.089
	1.455	0.73	0.703	1.31
	0.501	0.935	1.25	1.192
	0.932	0.475	0.673	1.868
	0.606	1.507	0.605	3.246
	0.985	1.08	1.242	0.916
	1.111	0.783	1.346	0.542
	0.854	1.659	1.12	0.68
	2.107	0.709	0.621	0.862
	0.808	0.767	1.397	2.482
	0.653	0.516	0.703	0.811
	0.792	3.168	1.151	1.105
	0.501	1.207	1.273	0.811
	1.426	0.712	2.203	1.621
	1.324	0.54	1.407	2.196
	0.511	1.672	1.428	1.587
	0.856	1.082	1.086	1.138
	0.926	1.347	0.301	0.485
	0.642	1.054	1.536	0.476
	1.829	2.373	1.2	2.894
	2.481	1.376	1.17	1.961
	1.188	1.041	1.407	0.906
	0.808	0.642	0.539	1.429
	0.867	0.83	0.482	0.938
	0.908	1.346	1.091	1.622
	0.642	0.856	1.631	0.833
	0.723	1.46	0.726	1.717
	0.855	0.921	1.005	1.848
	0.511	0.767	0.519	1.026
	0.61	0.571	0.546	0.903
	0.792	2.188	2.321	1.214
	1.002	0.653	1.706	1.751
	1.213	0.808	0.896	0.539
	1.017	1.109	0.804	1.176
	1.007	1.213	1.814	0.542
	0.767	0.924	0.819	1.01
	0.792	1.169	2.393	0.945
	0.54	1.401	0.515	0.822
	0.448	0.827	0.762	0.986
	4.315	2.318	1.374	0.811
	1.49	1.188	1.619	0.485
	0.964	0.946	0.555	0.848
	0.709	1.381	1.759	0.768
	1.46	0.698	1.257	1.484
	0.698	0.653	1.108	0.752
	0.897	0.709	1.301	1.036
	2.754	0.74	1.181	2.822
	0.702	1.535	0.652	0.903
	1.18	1.494	0.539	1.292
	0.827	0.856	0.837	0.878
	1.638	0.702	2.059	0.62
	1.284	2.015	0.785	0.978
	0.995	1.254	5.169	1.889
	1.363	0.606	1.158	1.346
	1.364	1.268	1.17	1.278
	1.022	0.709	0.434	2.52
	1.143	1.015	0.877	1.086
	0.877	1.134	0.943	1.045
	3.83	0.851	1.595	1.423
	1.082	1.293	0.426	0.485
	1.461	2.962	0.687	2.027
	1.333	1.369	1.086	1.973
	0.763	2.362	0.852	0.729
	0.448	1.219	1.267	0.744
	0.783	2.054	0.471	1.214
	0.672	1.177	2.236	0.476
	1.817	0.877	1.581	1.721
	1.564	1.023	1.111	0.995
	1.398	0.921	0.904	1.262
	0.863	2.386	1.754	1.906
	1.007	0.606	0.434	0.813
	0.669	1.047	0.351	0.526
	0.454	0.501	0.621	1.308
	0.753	1.861	0.967	3.183
	0.827	1.751	1.267	1.45
	0.653	0.921	1.675	2.147
	1.232	0.992	0.941	0.852
	0.709	1.508	0.555	0.984
	0.985	0.808	2.265	1.506
	1.016	0.897	0.898	1.086
	0.856	1.369	1.106	0.936
	1.536	1.556	0.785	0.555
	0.709	2.139	0.863	1.01
	1.602	0.792	1.119	1.73
	1.213	0.946	0.663	2.005
	0.702	0.808	0.856	1.87
	0.554	1.111	0.571	2.291
	0.951	0.571	1.052	1.15
	2.104	0.932	1.63	2.219
	1.505	1.109	0.687	3.11
	1.219	0.924	0.687	0.916
	1.472	1.301	1.133	1.015
	0.964	0.877	1.477	1.301
	1.88	0.753	2.761	1.096
	1.843	0.413	2.612	0.811
	0.501	0.767	1.966	1.488
	0.792	0.653	1.952	1.42
	1.207	0.567	0.937	0.822
	1.337	2.056	0.904	0.542
	0.642	1.002	1.322	0.729
	0.511	0.865	1.177	1.606
	0.987	0.425	0.867	1.556
	0.763	0.54	1.761	1.1
	0.954	0.672	0.961	2.025
	0.827	0.856	1.526	1.252
	0.669	0.854	1.511	4.574
	0.642	0.857	2.019	0.752
	0.954	1.289	1.683	0.485
	0.496	3.216	1.441	0.485
	0.914	1.082	1.293	0.964
	0.763	1.301	1.805	1.001
	0.571	0.767	0.904	0.813
	0.827	0.865	0.726	1.295
	1.517	0.511	0.973	1.387
	0.74	1.007	1.24	1.572
	0.987	1.864	1.738	0.58
	2.273	0.709	1.281	0.886
	0.995	1.546	1.205	1.207
	0.501	0.897	1.068	1.129
	0.854	0.808	0.593	0.768
	2.773	1.878	0.785	1.352
	2.116	1.107	1.466	1.555
	1.852	0.924	2.191	2.12
	1.154	2.162	0.906	1.414
	0.877	1.986	1.38	0.606
	0.808	0.634	0.918	0.857
	0.792	1.14	1.259	0.744
	0.712	0.669	0.546	1.427
	1.063	0.985	1.513	0.878
	0.401	1.109	0.571	1.017
	0.634	1.054	0.912	0.61
	2.441	0.827	1.14	3.077
	2.43	1.301	1.607	3.149
	0.763	0.74	1.316	1.513
	1.738	1.556	1.278	1.088
	1.1	1.624	1.643	0.789
	1.179	1.205	0.7	1.052
	1.719	0.511	0.569	0.822
	1.188	0.606	2.057	2.002
	0.897	1.958	1.078	0.857
	0.792	1.561	1.945	1.026
	0.571	0.83	0.839	1.537
	1.954	1.022	1.09	0.715
	2.467	1.651	0.783	1.043
	1.047	1.595	0.555	0.682
	0.516	1.015	0.981	0.752
	1.53	0.964	1.06	0.729
	1.27	1.307	1.229	1.553
	1.507	1.293	0.896	0.938
	1.205	0.753	0.652	0.768
	0.567	1.262	0.978	0.945
	0.653	1.867	1.126	1.717
	0.985	0.792	0.869	0.674
	0.924	1.063	1.101	0.936
	1.002	0.854	0.852	1.238
	0.808	0.959	1.278	0.938
	1.498	3.1	1.073	0.703
	0.921	0.808	0.728	1.337
	1.015	0.571	1.481	1.218
	0.698	1.709	0.615	0.729
	1.073	1.645	1.405	0.636
	0.924	0.516	0.981	0.58
	1.606	1.573	2.056	0.62
	0.61	0.73	0.898	0.58
	0.698	0.953	1.261	0.768
	1.452	1.002	1.102	2.109
	1.254	0.854	2.655	0.844
	1.143	0.584	0.887	2.632
	1.577	1.073	1.958	0.833
	0.865	0.571	1.449	0.694
	1.278	0.54	0.735	1.535
	0.584	0.516	1.192	0.49
	1.9	0.54	1.527	1.01
	3.627	0.862	0.439	0.875
	1.08	0.76	0.995	0.995
	1.054	0.496	0.673	0.768
	0.712	0.382	1.59	1.453
	3.278	0.709	0.673	0.431
	1.303	1.054	1.195	0.971
	3.748	0.516	0.571	2.304
	1.38	0.941	1.491	1.367
	1.231	1.086	2.672	0.638
	1.338	0.74	1.601	1.852
	0.948	0.709	0.925	1.898
	1.163	0.763	1.024	0.942
	1.488	0.924	0.546	0.663
	1.155	0.753	0.98	2.572
	0.985	0.827	0.918	1.181
	1.654	0.897	0.539	2.075
	0.907	0.995	1.663	0.844
	0.951	1.574	1.278	1.625
	1.616	0.808	1.778	0.715
	0.554	0.924	0.621	0.542
	1.576	0.783	0.819	1.099
	1.233	0.702	0.792	0.602
	1.268	2.038	1.634	0.476
	2.102	2.164	0.511	0.768
	1.109	0.475	1.618	0.899
	0.698	0.712	0.938	0.869
	1.696	0.698	1.175	1.697
	0.808	0.74	1.518	1.114
	1.526	0.827	0.515	1.181
	3.037	0.827	0.772	1.723
	1.066	1.047	1.272	0.813
	3	0.921	1.019	0.857
	1.343	1.054	1.166	1.052
	2.41	1.24	0.966	0.945
	1.163	0.854	0.877	0.58
	0.898	2.728	1.438	0.952
	2.033	0.854	0.755	1.374
	1.53	1.884	1.24	0.844
	1.054	0.716	1.078	0.571
	1.238	2.165	1.614	0.835
	1.495	1.655	0.703	0.542
	1.774	0.723	1.429	1.363
	0.571	0.783	1.127	0.694
	1.181	0.964	2.402	0.715
	2.188	1.084	0.997	0.676
	1.103	0.865	1.906	1.054
	1.1	1.063	1.294	0.638
	1.136	1.154	0.53	1.283
	0.709	2.112	0.555	2.653
	0.964	0.725	1.026	0.676
	0.74	0.78	1.662	1.206
	0.808	0.862	0.827	1.037
	1.538	1.002	0.772	0.602
	0.698	2.982	1.22	0.752
	1.276	4.641	1.327	1.014
	0.792	0.571	1.592	1.432
	0.783	1.506	1.592	1.01
	0.995	2.417	1.176	1.15
	0.653	1.738	1.191	1.42
	0.638	0.897	1.111	1.417
	1.463	1.125	1.085	0.705
	1.556	1.121	1.799	1.625
	0.808	0.554	1.125	1.206
	0.83	1.073	1.692	1.207
	0.832	0.924	1.544	0.674
	1.496	0.702	0.569	0.703
	0.516	0.501	1.086	0.476
	0.475	1.066	0.857	1.318
	1.694	1.701	1.131	0.819
	0.83	0.709	0.953	1.161
	1.145	0.965	0.728	2.193
	0.698	0.808	1.598	1.485
	0.763	0.554	0.922	1.569
	1.307	0.61	0.555	2.343
	0.827	1.007	0.687	2.34
	2.655	0.767	0.845	0.906
	1.143	1.989	1.491	2.94
	1.002	1.337	1.631	1.856
	1.27	1.21	1.084	0.476
	0.61	1.325	0.888	0.555
	0.951	1.399	4.227	0.471
	0.54	0.954	3.424	1.615
	1.576	1.225	2.813	0.852
	0.554	3.835	0.653	2.534
	2.028	0.854	1.527	1.179
	1.032	0.908	3.803	0.602
	0.709	1.715	0.921	1.79
	0.78	1.549	4.827	1.478
	0.601	0.571	6.695	1.717
	1.655	2.115	1.188	4.285
	1.08	0.924	1.858	0.667
	2.445	1.442	1.53	2.046
	1.588	0.753	1.808	1.472
	0.73	0.73	1.662	1.073
	1.154	0.601	2.133	2.324
	2.418	1.538	4.331	1.265
	1.106	0.992	1.555	0.964
	1.713	0.672	3.85	2.8
	1.24	0.924	2.377	0.811
	0.413	1.549	0.709	1.114
	3.482	2.728	4.521	1.065
	0.767	0.431	1.501	1.549
	0.698	0.712	0.73	1.456
	0.354	1.644	0.959	2.063
	0.908	0.54	1.461	2.227
	1.145	0.954	1.047	2.275
	0.73	0.851	0.783	2.647
	0.584	0.642	4.164	0.844
	1.007	1.337	1.047	2.636
	1.154	0.712	1.847	0.513
	0.753	2.542	1.238	0.74
	0.767	0.954	1.054	1.079
	0.83	0.669	1.22	0.795
	1.29	0.83	0.783	3.021
	0.601	0.856	1.207	1.487
	0.672	1.301	2.383	0.921
	1.726	0.653	2.343	3.657
	0.698	0.73	0.914	1.109
	1.213	1.303	1.184	0.932
	0.571	0.932	2.427	0.854
	1.002	0.854	0.783	0.865
	0.601	0.921	0.987	1.163
	1.054	1.345	1.435	1.337
	2.301	0.702	1.418	1.015
	1.674	0.763	0.897	1.91
	0.709	0.753	0.709	0.908
	0.672	0.554	1.556	0.802
	0.669	0.954	1.284	0.808
	0.709	0.709	1.798	1.109
	0.827	0.763	1.022	0.783
	0.709	1.293	0.767	1.809
	0.888	0.753	2.369	3.502
	0.702	1.207	1.754	1.396
	1.054	0.865	1.163	0.851
	2.751	0.808	1.207	0.571
	0.854	1.063	2.016	2.095
	0.698	0.924	1.082	3.903
	1.082	0.83	1.066	0.921
	1.066	0.634	0.698	3.245
	3.429	1.398	0.908	1.668
	0.964	2.084	2.416	2.127
	0.924	1.897	2.03	0.74
	2.979	3.737	2.53	0.802
	1.962	0.897	2.291	0.783
	1.205	0.856	1.761	0.992
	2.582	1.394	1.941	0.698
	0.992	1.744	1.507	0.908
	1.339	1.673	0.511	2.338
	4.036	2.23	0.78	0.73
	1.254	0.767	1.205	1.548
	0.74	1.743	0.496	2.023
	1.238	0.808	0.672	1.426
	2.714	1.567	1.478	0.857
	1.55	0.888	1.943	1.102
	0.792	1.207	1.199	1.015
	2.05	1.455	0.61	1.24
	1.337	2.751	1.75	0.698
	1.256	0.792	2.689	1.219
	2.843	0.554	0.584	2.925
	0.698	1.88	0.634	0.992
	0.606	2.06	0.584	1.788
	0.792	2.363	0.554	1.685
	1.002	2.342	2.117	0.653
	3.663	2.078	0.601	0.858
	1.278	1.254	1.685	1.007
	0.851	1.555	1.435	1.915
	1.793	1.238	1.639	1.278
	1.757	0.854	1.102	2.571
	2.848	0.924	0.808	1.279
	1.18	1.154	1.143	1.716
	1.1	2.227	0.73	0.571
	1.566	2.42	0.792	0.951
	2.076	0.924	3.338	1.219
	1.461	0.995	0.995	1.147
	1.064	1.828	3.01	1.662
	0.723	0.995	0.669	1.252
	0.698	1.073	1.918	2.223
	0.946	1.66	0.862	0.995
	1.483	0.854	1.376	0.877
	1.764	0.862	0.792	1.163
	0.951	1.376	0.74	1.937
	1.239	0.669	0.908	1.485
	0.954	1.294	0.723	1.143
	0.554	1.256	0.73	1.659
	0.808	1.254	0.634	1.067
	1.802	3.326	1.002	1.295
	1.154	0.709	0.865	1.219
	1.047	2.067	1.066	1.036
	1.909	0.924	0.767	0.924
	0.601	1.205	2.779	1.68
	1.585	0.921	0.753	3.173
	1.069	0.763	2.537	2.171
	0.712	1.848	1.986	1.152
	1.203	0.83	1.349	2.214
	0.827	1.531	3.233	3.475
	2.142	0.902	3.227	0.709
	2.021	0.854	0.763	1.611
	1.513	2.447	0.985	1.109
	1.527	0.698	0.634	0.862
	0.653	0.584	2.407	1.324
	0.767	0.723	3.704	1.071
	0.83	0.723	0.964	0.899
	2.556	0.856	1.254	0.924
	0.763	0.792	0.767	1.032
	1.173	0.475	0.496	0.642
	0.601	0.601	0.808	0.74
	1.901	0.642	1.154	2.47
	1.548	0.642	1.129	2.191
	0.792	0.709	2.451	0.924
	0.571	1.032	0.921	0.73
	1.154	1.121	2.849	0.712
	0.634	1.548	3.598	0.854
	0.827	1.207	2.683	0.808
	0.669	1.488	2.985	2.466
	0.908	1.62	0.808	3.552
	3.429	1.461	1.174	1.38
	1.238	0.908	0.709	0.606
	0.854	1.396	1.149	1.032
	1.002	0.856	2.39	2.847
	0.496	1.778	3.653	1.53
	0.425	1.892	1.758	0.54
	2.165	0.448	1.762	2.675
	0.783	1.75	1.88	1.829
	1.761	0.924	1.155	0.802
	0.669	0.475	2.635	1.495
	1.022	0.964	1.355	1.211
	2.384	2.756	1.94	0.753
	1.063	0.953	1.673	0.753
	0.767	0.425	2.25	0.985
	0.634	0.858	1.056	1.109
	1.962	3.372	1.121	0.921
	1.794	1.082	2.713	2.786
	1.121	1.1	1.144	1.307
	1.638	0.601	0.712	1.262
	1.178	1.05	0.516	1.395
	3.494	1.852	0.802	1.349
	0.924	0.571	0.827	1.349
	1.594	2.228	0.554	1.753
	3.372	1.107	2.122	0.808
	1.173	0.792	1.209	1.815
	0.413	0.454	1.473	0.955
	0.924	0.669	1.594	1.919
	1.121	1.24	1.143	1.007
	1.381	1.211	2.533	2.793
	0.354	0.698	2.164	2.093
	0.606	0.672	1.153	2.768
	0.511	0.946	1.562	1.345
	0.73	4.648	1.264	0.858
	0.511	1.163	1.814	1.618
	1.511	1.972	2.113	0.73
	1.603	1.007	2.406	1.788
	0.74	3.129	1.285	0.571
	0.712	0.767	1.302	0.678
	2.44	1.915	1.198	0.516
	1.1	0.669	0.73	0.783
	0.554	1.022	1.723	0.579
	1.907	0.723	1.798	1.585
	2.296	1.585	0.571	1.247
	0.554	1.599	2.764	1.556
	0.501	2.6	1.655	0.669
	2.325	0.698	0.712	1.015
	1.301	0.73	2.891	0.698
	3.258	0.653	3.788	1.199
	0.888	2.137	4.954	1.442
	0.709	0.554	1.421	1.683
	1.717	0.702	0.709	2.045
	2.013	2.107	3.323	0.827
	0.985	0.827	1.555	1.073
	0.988	1.649	0.653	1.007
	1.121	1.211	0.511	1.559
	0.851	0.851	0.584	1.344
	0.954	0.638	0.888	2.35
	1.117	0.83	0.902	0.698
	1.446	1.998	1.559	1.574
	0.634	0.767	1.499	1.154
	1.579	0.712	0.642	0.763
	0.54	1.416	0.698	0.792
	0.672	2.252	0.665	0.888
	0.992	0.554	0.767	0.634
	1.464	1.676	0.653	0.723
	0.669	0.501	0.634	1.016
	0.851	0.709	0.908	2.58
	1.673	0.78	1.293	0.946
	1.655	1.073	0.584	1.897
	1.041	0.954	0.753	1.915
	1.363	0.753	2.215	0.73
	1.892	0.501	1.002	0.921
	1.145	1.479	1.891	3.529
	0.877	1.002	0.61	0.763
	1.121	0.767	1.575	0.854
	1.332	1.054	2.094	1.268
	1.169	1.376	1.084	3.262
	0.73	1.066	0.827	1.084
	0.454	0.413	0.634	1.481
	1.569	0.475	0.921	1.284
	0.992	0.763	1.284	1.007
	0.567	0.516	0.992	1.98
	1.148	0.672	3.786	1.435
	0.672	0.907	0.987	1.109
	1.022	0.753	1.147	1.462
	0.987	0.763	1.173	1.692
	0.73	0.808	1.727	0.954
	3.537	1.163	1.254	1.002
	2.556	0.642	1.593	1.173
	0.61	0.669	0.808	1.332
	1.848	0.413	0.808	1.109
	2.029	1.718	0.653	0.723
	1.107	0.995	1.881	1.134
	2.093	0.73	1.21	3.069
	0.932	1.038	2.933	0.653
	0.709	0.554	2.383	1.073
	2.541	0.856	0.669	1.615
	0.61	0.698	0.992	0.634
	3.174	0.634	0.767	3.973
	3.221	0.431	1.056	3.17
	2.232	0.653	0.74	1.025
	0.854	0.475	0.83	1.732
	0.897	1.495	1.363	1.793
	1.275	0.669	1.213	0.753
	0.753	1.53	0.987	1.063
	0.672	0.908	0.767	1.432
	0.516	1.701	0.854	1.446
	1.983	0.669	3.87	0.908
	0.606	1.1	3.853	0.753
	0.698	0.54	1.772	2.435
	0.709	0.854	1.981	0.425
	1.262	0.511	1.58	1.712
	1.054	1.303	2.28	0.698
	1.207	1.337	4.527	1.602
	1.719	2.741	4.865	1.521
	0.951	1.303	1.815	0.808
	1.002	1.598	4.946	0.888
	0.767	2.911	1.307	0.516
	1.219	0.501	2.646	0.932
	0.712	0.496	4.36	0.698
	0.554	0.61	1.307	1.866
	1.807	0.808	2.858	0.606
	1.169	0.856	0.897	0.995
	0.854	0.897	0.924	0.642
	0.669	0.808	1.369	0.74
	0.431	0.767	1.121	0.932
	1.418	1.929	0.908	1.08
	1.394	0.571	1.78	0.709
	0.571	1.121	1.562	0.634
	1.002	0.653	1.122	0.74
	1.531	1.032	2.21	1.154
	0.571	1.412	0.672	0.865
	0.642	0.856	1.254	1.188
	0.672	1.383	1.704	0.554
	1.287	1.828	0.971	2.075
	0.672	3.293	1.435	0.61
	0.698	3.186	1.109	1.999
	1.002	1.49	1.516	0.567
	1.991	0.516	1.525	1.504
	2.26	1.082	1.461	1.154
	0.709	1.022	0.888	0.924
	0.709	0.924	0.995	1.109
	0.554	0.653	1.621	0.475
	0.634	1.666	0.78	1.103
	1.517	2.033	1.636	0.925
	1.665	0.808	1.575	0.634
	0.854	4.185	1.349	1.102
	0.74	2.399	1.755	0.763
	0.606	1.238	1.1	1.46
	1.825	0.712	0.908	0.571
	0.571	0.792	1.155	0.702
	1.256	2.933	0.783	1.349
	1.659	1.007	2.834	0.783
	1.891	1.221	1.284	1.07
	1.64	0.61	1.015	1.773
	1.704	0.862	1.015	0.856
	0.932	1.685	1.163	1.632
	1.117	0.854	0.964	0.753
	1.007	1.213	1.517	0.448
		1.188	3.562	0.753
		0.763	1.466	0.709
		0.709	1.517	1.002
		1.268	2.183	0.413
		0.827	0.606	0.567
		1.396	0.73	1.28
		0.908	1.012	1.997
		1.918	1.358	1.073
		0.511	0.634	3.252
		0.712	2.113	1.136
		0.964	1.055	1.502
		2.367	0.902	0.856
		1.722	1.278	0.672
		0.672	0.851	0.709
		1.724	1.002	1.618
		0.454	2.111	0.73
		2.265	1.231	1.063
		1.376	0.73	1.107
		0.634	1.145	1.361
		3.304	0.854	0.917
		2.914	2.038	0.897
		1.555	2.477	1.462
		1.08	0.61	2.716
		0.98	0.634	0.653
		0.554	2.369	0.854
		1.653	0.54	0.712
		0.988		1.205
		0.606		0.606
		1.213		1.597
		1.101		2.38
		0.763		1.522
		1.566		0.448
		0.783		0.567
		0.783		0.964
		0.709		1.084
		0.567		1.332
		0.669		1.455
		0.926		1.007
		1.078		2.974
		1.367		1.33
		0.921		0.723
		0.888		1.495
		0.584		0.702
		0.827		0.753
		0.862		1.429
		0.61		1.498
		1.184		1.407
		0.951		1.71
		0.753		0.83
		0.61		1.674
		1.134		0.669
		1.376		0.454
		0.554		1.879
		0.73		0.454
		3.064		1.226
		0.61		0.709
		2.971		0.995
		0.571		0.606
		1.17		0.511
		0.554		0.932
		2.414		1.936
		3.628		0.767
		3.408		1.107
		0.854		1.24
		4.094		1.143
		1.207		0.908
		2.753		1.96
		0.985		1.755
		1.829		1.066
		1.769		1.043
		1.915		0.73
		0.924		0.669
		1.418		0.642
		1.002		1.877
		0.856		1.941
		0.985		1.875
		1.628		3.613
		0.669		2.618
		1.532		1.154
		0.888		1.278
		0.634		1.17
		1.15		1.426
		0.951		2.128
		1.593
		0.921
		2.47
		0.712
		1.63
		2.098
		1.807
		4.724
Mean	1.174	1.191	1.315	1.264
Std. Deviation	0.6312	0.6817	0.7894	0.6795
Std. Error of Mean	0.02384	0.02422	0.02928	0.02427
Number	701	792	727	784

## Sheet: Figure 2G
	Cultured neuron_DIV 12+6_+Bicu (plasticity)
	No of protrusions / Neuron							No of protrusions / 20um
	klhl17+/+_Ctrl	klhl17+/+_Bicu	klhl17+/-_Ctrl	klhl17+/-_Bicu	klhl17-/-_Ctrl	klhl17-/-_Bicu		klhl17+/+_Ctrl	klhl17+/+_Bicu	klhl17+/-_Ctrl	klhl17+/-_Bicu	klhl17-/-_Ctrl	klhl17-/-_Bicu
	13.3333	13.3333	10.3333	14	14.6667	12.3333		16	14	13	15	15	10
	16.3333	12.3333	16.6667	15.6667	15.6667	12.3333		10	12	11	20	9	13
	15.3333	17.3333	14	18.6667	15.3333	12		14	14	7	7	20	14
	17	13.6667	16.6667	13	18	20.6667		21	13	18	15	11	10
	16	21.6667	14	16.3333	15.3333	19.6667		14	14	17	12	15	15
	13	15	13.3333	18.3333	17.3333	15.3333		14	10	15	20	21	12
	19.6667	15.6667	19.3333	18.3333	17.6667	12		14	20	13	19	17	11
	21	13.3333	16.6667	14	18	15		15	18	13	19	12	13
	13	16	21.3333	11.3333	13.3333	19.3333		17	14	16	18	17	12
	17	16.3333	10.3333	16.6667	14.3333	21.6667		14	9	18	14	12	25
								20	12	17	15	23	17
								17	20	15	10	19	20
								17	23	11	20	17	25
								18	22	18	14	15	17
								13	20	13	15	14	17
								12	12	11	15	12	14
								15	12	17	15	26	12
								12	21	12	25	14	20
								20	21	22	16	18	9
								18	14	19	17	17	14
								21	12	17	22	18	13
								16	10	17	14	22	10
								29	16	19	12	17	17
								18	14	14	16	15	18
								18	18	24	8	15	23
								14	11	24	14	12	17
								7	19	16	12	13	18
								12	16	7	13	17	17
								20	17	13	21	12	21
								19	16	11	16	14	27
Mean	16.17	15.47	15.27	15.63	15.97	16.03		16.17	15.47	15.27	15.63	15.97	16.03
Std. Deviation	2.705	2.695	3.572	2.497	1.674	3.927		4.128	3.946	4.201	4.021	3.846	4.817
Std. Error of Mean	0.8553	0.8523	1.13	0.7895	0.5293	1.242		0.7537	0.7204	0.767	0.7342	0.7022	0.8795
Number	10	10	10	10	10	10		30	30	30	30	30	30

[truncated: 42 more sheets: Figure 2H, Figure 2I, Figure 3C, Figure 3E, Figure 3G, Figure 4C, Figure 4D, Figure 4E, Figure 4G, Figure 4H, Figure 4I, Figure 5D, Figure 5F, Figure 6G, Figure 6H, Figure 6J, Figure 6L, Figure 7B, Figure 7C, Figure 7D …]
