# Supplementary material for: Autism-related KLHL17 and SYNPO act in concert to control activity-dependent dendritic spine enlargement and the spine apparatus
Source: PLoS Biol. 2023 Aug 31;21(8):e3002274. doi: 10.1371/journal.pbio.3002274 (PMC10499226; doi:10.1371/journal.pbio.3002274)
Supplement: S2 Data — (XLSX) [file pbio.3002274.s007.xlsx]

## Sheet: Fig 1
Figure		Assay Performed	Parameter (Unit)	Groups	N	Descriptive Statistics	Statistical Analysis					Column statistics
						Average ± SEM	Statistical Test			Significance		Factor	Comparison	P value
1	B	Developmental expression of endogenous KLHL17 in cultured neuron	Relative intensity of KLHL17 protein	D1	4	1±0.08304	One way ANOVA					Multiple Comparison Procedures (Bonferroni t-test)
				D7	4	1.796±0.06098	F (3, 12) = 18.95, P<0.0001						D1 vs. D7	0.0487
				D14	4	1.816±0.2168							D1 vs. D14	0.0426
				D21	4	3.118±0.3236							D1 vs. D21	<0.0001
			Relative level of klhl17 RNA	D1	4	1±0.06667	One way ANOVA					Multiple Comparison Procedures (Bonferroni t-test)
				D7	4	0.6811±0.06014	F (3, 12) = 42.42, P<0.0001						D1 vs. D7	0.0018
				D14	4	0.3449±0.02021							D1 vs. D14	<0.0001
				D21	4	0.33080.0±3279							D1 vs. D21	<0.0001
		Developmental expression of endogenous KLHL17 in mouse brain	Relative intensity of KLHL17 protein	P1	4	1±0.05427	One way ANOVA					Multiple Comparison Procedures (Bonferroni t-test)
				P7	4	1.696±0.05339	F (3, 12) = 43.64, P<0.0001						P1 vs. P7	0.0132
				P14	4	2.059±0.1444							P1 vs. P14	0.0006
				P21	4	3.226±0.2296							P1 vs. P21	<0.0001
			Relative level of klhl17 RNA	P1	4	1±0.1621	One way ANOVA					Multiple Comparison Procedures (Bonferroni t-test)
				P7	4	0.5926±0.09525	F (3, 12) = 3.496, P=0.0498						P1 vs. P7	0.0579
				P14	4	0.5983±0.06459							P1 vs. P14	0.0621
				P21	4	0.8473±0.07751							P1 vs. P21	0.994
	D	Expression level of endogenous KLHL17protein upon activity	Relative intensity of KLHL17 protein at DIV18+6hr	Ctrl	5	1±0.04309	One way ANOVA					Multiple Comparison Procedures (Bonferroni t-test)
				TTX	5	0.4521±0.08332	F (2, 13) = 44.94, P<0.0001						Ctrl vs. TTX	0.011
				Bicu	6	1.84±0.1421							Ctrl vs. Bicu	0.0002
			Relative intensity of KLHL17 protein at DIV11+1	Ctrl	4	1±0.03032	One way ANOVA
				TTX	4	0.9491±0.03174	F (2, 9) = 1.505, P=0.2730						Ctrl vs. TTX	0.6935
				Bicu	4	1.015±0.02083							Ctrl vs. Bicu	>0.9999
	E	Expression level of endogenous KLHL17 RNA upon activity	Relative level of klhl17 RNA at DIV18+6hr	Ctrl	5	1±0.07668	One way ANOVA					Multiple Comparison Procedures (Bonferroni t-test)
				TTX	5	1.12±0.04106	F (2, 12) = 12.07, P=0.0013						Ctrl vs. TTX	0.4874
				Bicu	5	0.6574±0.08213							Ctrl vs. Bicu	0.0086
	G	Expression level of exogenous KLHL17 upon activity	Relative intensity of Myc-KLHL17 at DIV18+6hr	Ctrl	20	1±0.1001	One way ANOVA					Multiple Comparison Procedures (Bonferroni t-test)
				TTX	20	0.5396±0.07304	F (2, 57) = 82.08, P<0.0001						Ctrl vs. TTX	0.0057
				Bicu	20	2.358±0.1316							Ctrl vs. Bicu	<0.0001
	I	Expression level of exogenous KLHL17 upon activity	Relative intensity of Myc-KLHL17 at DIV18+6hr_NMDA receptor	Ctrl	20	1±0.155	One way ANOVA					Multiple Comparison Procedures (Bonferroni t-test)
				Bicu	20	2.738±0.3622	F (4, 85) = 8.083, P<0.0001						Ctrl vs. Bicu	0.0006
				B+AP5	20	1.205±0.2439							Ctrl vs. NMDA	0.0007
				B+NBQX	20	1.903±0.2651							Bicu vs. B+AP5	0.0033
				NMDA	10	3.099±0.6158							Bicu vs. B+NBQX	0.4446
			Relative intensity of Myc-KLHL17 at DIV18+6hr_mTOR pathway	Ctrl	10	1±0.2677	One way ANOVA					Multiple Comparison Procedures (Bonferroni t-test)
				Bicu	10	2.554±0.1708	F (2, 27) = 25.21, P<0.0001						Ctrl vs. Bicu	<0.0001
				B+CHX	10	0.5263±0.1817							Bicu vs. B+CHX	<0.0001
	K	Expression level of endogenous KLHL17 upon activity		Ctrl	3	1±0.04577	One way ANOVA					Multiple Comparison Procedures (Bonferroni t-test)
			Relative intensity of KLHL17 at DIV18+6hr_mTOR pathway	Bicu	3	1.302±0.08359	F (3, 8) = 11.61, P=0.0028						Ctrl vs. Bicu	0.0432
				B+CHX	3	0.901±0.04848							Bicu vs. B+CHX	0.0086
				B+Rapa	3	0.8468±0.05256							Bicu vs. B+Rapa	0.0039

## Sheet: Fig 2
Figure		Assay Performed	Parameter (Unit)	Groups	N	Descriptive Statistics	Statistical Analysis					Column statistics
						Average ± SEM	Statistical Test			Significance		Factor	Comparison	P value
	C	Cultured neuron transfected with Ctrl-miR, klhl17-miR_DIV 12+6_+Bicu (plasticity)	No of protrusions / Neuron	Ctrl-miR_Ctrl	20	11.68±0.7102	Two way ANOVA						Ctrl-miR_Ctrl vs. Ctrl-miR_Bicu	>0.9999
				Ctrl-miR_Bicu	20	13.18±0.8217	Genotype:: F (1, 76) = 0.04694, P=0.8291; Treatment:: F (1, 76) = 2.587, P=0.1119 ; Interaction:: F (1, 76) = 0.1304, P=0.7190
				klhl17-miR_Ctrl	20	12.12±0.8021							klhl17-miR_Ctrl vs. klhl17-miR_Bicu	>0.9999
				klhl17-miR_Bicu	20	13.07±0.7049
2			No of protrusions / 20um	Ctrl-miR_Ctrl	60	11.68±0.4926	Two way ANOVA						Ctrl-miR_Ctrl vs. Ctrl-miR_Bicu	0.2916
				Ctrl-miR_Bicu	60	13.18±0.5627	Genotype:: F (1, 236) = 0.09509, P=0.7581; Treatment:: F (1, 236) = 5.242, P=0.0229 ; Interaction:: F (1, 236) = 0.2642, P=0.6078
				klhl17-miR_Ctrl	60	12.12±0.5483							klhl17-miR_Ctrl vs. klhl17-miR_Bicu	>0.9999
				klhl17-miR_Bicu	60	13.07±0.5341
	D		Spine width	Ctrl-miR_Ctrl	701	0.5614±0.006627	Two way ANOVA
				Ctrl-miR_Bicu	792	0.6368±0.007173	Genotype:: F (1, 3000) = 363.6, P<0.0001 ; Treatment:: F (1, 3000) = 13.70, P=0.0002 ; Interaction:: F (1, 3000) = 64.80, P<0.0001					Ctrl-miR_Ctrl vs. klhl17-miR_Ctrl		<0.0001
				klhl17-miR_Ctrl	727	0.4907±0.00631						Ctrl-miR_Ctrl vs. Ctrl-miR_Bicu		<0.0001
				klhl17-miR_Bicu	784	0.4628±0.005372						klhl17-miR_Ctrl vs. klhl17-miR_Bicu		0.0123
			Cumulative (%) in spine width	Ctrl-miR_Ctrl	701		Statistical Test	Comparison		P value	D
				Ctrl-miR_Bicu	792		KS-test	Ctrl-miR_Ctrl vs. Ctrl-miR_Bicu		8.3943e-10	0.1704
				klhl17-miR_Ctrl	727			klhl17-miR_Ctrl vs. klhl17-miR_Bicu		0.0548	0.0806
				klhl17-miR_Bicu	784
	E		Spine length	Ctrl-miR_Ctrl	701	1.174±0.02384	Two way ANOVA						Ctrl-miR_Ctrl vs. Ctrl-miR_Bicu	>0.9999
				Ctrl-miR_Bicu	792	1.191±0.02422	Genotype:: F (1, 3000) = 17.85, P<0.0001 ; Treatment:: F (1, 3000) = 0.4507, P=0.5021 ; Interaction:: F (1, 3000) = 1.803, P=0.1795
				klhl17-miR_Ctrl	727	1.315±0.02928							klhl17-miR_Ctrl vs. klhl17-miR_Bicu	0.9183
				klhl17-miR_Bicu	784	1.264±0.02427
			Cumulative (%) in spine length	Ctrl-miR_Ctrl	701		Statistical Test	Comparison		P value	D
				Ctrl-miR_Bicu	792		KS-test	Ctrl-miR_Ctrl vs. Ctrl-miR_Bicu		0.1362	0.0655
				klhl17-miR_Ctrl	727			klhl17-miR_Ctrl vs. klhl17-miR_Bicu		0.1664	0.0574
				klhl17-miR_Bicu	784
	G	Cultured neuron_DIV 12+6_+Bicu (plasticity)	No of protrusions / Neuron	klhl17+/+_Ctrl	10	16.17±0.8553	Two way ANOVA						klhl17+/+_Ctrl vs. klhl17+/+_Bicu	>0.9999
				klhl17+/+_Bicu	10	15.47±0.8523	Genotype:: F (2, 54) = 0.1821, P=0.8340; Treatment:: F (1, 54) = 0.01513, P=0.9026 ; Interaction:: F (2, 54) = 0.1729, P=0.8417
				klhl17+/-_Ctrl	10	15.27±1.13							klhl17+/-_Ctrl vs. klhl17+/-_Bicu	>0.9999
				klhl17+/-_Bicu	10	15.63±0.7895
				klhl17-/-_Ctrl	10	15.97±0.5293							klhl17-/-_Ctrl vs. klhl17-/-_Bicu	>0.9999
				klhl17-/-_Bicu	10	16.03±1.242
			No of protrusions / 20um	klhl17+/+_Ctrl	30	16.17±0.7537	Two way ANOVA						klhl17+/+_Ctrl vs. klhl17+/+_Bicu	>0.9999
				klhl17+/+_Bicu	30	15.27±0.767	Genotype:: F (2, 174) = 0.2711, P=0.7629; Treatment:: F (1, 174) = 0.02252, P=0.8809 ; Interaction:: F (2, 174) = 0.2573, P=0.7734
				klhl17+/-_Ctrl	30	15.97±0.7022							klhl17+/-_Ctrl vs. klhl17+/-_Bicu	>0.9999
				klhl17+/-_Bicu	30	15.47±0.7204
				klhl17-/-_Ctrl	30	15.63±0.7342							klhl17-/-_Ctrl vs. klhl17-/-_Bicu	>0.9999
				klhl17-/-_Bicu	30	16.03±0.8795
	H		Spine width	klhl17+/+_Ctrl	485	0.5073±0.006912	Two way ANOVA					klhl17+/+_Ctrl vs. klhl17+/-_Ctrl		<0.0001
				klhl17+/+_Bicu	464	0.5983±0.009096	Genotype:: F (2, 2830) = 141.0, P<0.0001; Treatment:: F (1, 2830) = 30.99, P<0.0001 ; Interaction:: F (2, 2830) = 21.13, P<0.0001					klhl17+/+_Ctrl vs. klhl17-/-_Ctrl		<0.0001
				klhl17+/-_Ctrl	458	0.4411±0.007334						klhl17+/+_Ctrl vs. klhl17+/+_Bicu		<0.0001
				klhl17+/-_Bicu	469	0.4431±0.006406						klhl17+/-_Ctrl vs. klhl17+/-_Bicu		>0.9999
				klhl17-/-_Ctrl	479	0.4385±0.007283						klhl17-/-_Ctrl vs. klhl17-/-_Bicu		>0.9999
				klhl17-/-_Bicu	481	0.4487±0.008109
			Cumulative (%) in spine width	klhl17+/+_Ctrl	485		Statistical Test	Comparison		P value	D
				klhl17+/+_Bicu	464		KS-test	klhl17+/+_Ctrl vs. klhl17+/+_Bicu		1.3915e-09	0.2109
				klhl17+/-_Ctrl	458			klhl17+/-_Ctrl vs. klhl17+/-_Bicu		0.1327	0.0765
				klhl17+/-_Bicu	469
				klhl17-/-_Ctrl	479			klhl17-/-_Ctrl vs. klhl17-/-_Bicu		0.6385	0.048
				klhl17-/-_Bicu	481
	I		Spine length	klhl17+/+_Ctrl	485	1.239±0.02991	Two way ANOVA						klhl17+/+_Ctrl vs. klhl17+/+_Bicu	>0.9999
				klhl17+/+_Bicu	464	1.302±0.03257	Genotype:: F (2, 2830) = 2.755, P=0.0638; Treatment:: F (1, 2830) = 0.4755, P=0.4905 ; Interaction:: F (2, 2830) = 1.241, P=0.2892
				klhl17+/-_Ctrl	458	1.197±0.03243							klhl17+/-_Ctrl vs. klhl17+/-_Bicu	>0.9999
				klhl17+/-_Bicu	469	1.224±0.03203
				klhl17-/-_Ctrl	479	1.298±0.03341							klhl17-/-_Ctrl vs. klhl17-/-_Bicu	>0.9999
				klhl17-/-_Bicu	481	1.262±0.03142
			Cumulative (%) in spine length	klhl17+/+_Ctrl	485		Statistical Test	Comparison		P value	D
				klhl17+/+_Bicu	464		KS-test	klhl17+/+_Ctrl vs. klhl17+/+_Bicu		0.587	0.0503
				klhl17+/-_Ctrl	458			klhl17+/-_Ctrl vs. klhl17+/-_Bicu		0.862	0.0395
				klhl17+/-_Bicu	469
				klhl17-/-_Ctrl	479			klhl17-/-_Ctrl vs. klhl17-/-_Bicu		0.8107	0.0412
				klhl17-/-_Bicu	481

## Sheet: Fig 3
Figure		Assay Performed	Parameter (Unit)	Groups	N	Descriptive Statistics	Statistical Analysis					Column statistics
						Average ± SEM	Statistical Test			Significance		Factor	Comparison	P value
3	C	Cultured neuron treated with Bicu_Neuronal activation	ERK phosphorylation_IF				One way ANOVA						klhl17+/+ vs. klhl17+/-	<0.0001
				klhl17+/+	200	1±0.02739	F (2, 597) = 44.31, P<0.0001
				klhl17+/-	200	0.6414±0.02831							klhl17+/+ vs. klhl17-/-	<0.0001
				klhl17-/-	200	0.7619±0.02651
	E		ERK phosphorylation_WB	klhl17+/+_Ctrl	12	1±0.01746	Two way ANOVA
				klhl17+/+_Bicu	12	2.495±0.1429	Genotype:: F (1, 44) = 10.77, P=0.002 ; Treatment:: F (1, 44) = 162.6, P<0.0001 ; Interaction:: F (1, 44) = 11.63, P=0.0014					klhl17+/+_Ctrl vs. klhl17+/+_Bicu		<0.0001
				klhl17+/-_Ctrl	12	1.012±0.02699						klhl17+/-_Ctrl vs. klhl17+/-_Bicu		<0.0001
				klhl17+/-_Bicu	12	1.876±0.113						klhl17+/+_Bicu vs. klhl17+/-_Bicu		0.0001
	G		C-FOS activation_IF				One way ANOVA						klhl17+/+ vs. klhl17+/-	<0.0001
				klhl17+/+	20	86.53±3.142	F (2, 57) = 30.42, P<0.0001
				klhl17+/-	20	52.66±3.514							klhl17+/+ vs. klhl17-/-	<0.0001
				klhl17-/-	20	47.46±4.709

## Sheet: Fig 4
Figure		Assay Performed	Parameter (Unit)	Groups	N	Descriptive Statistics	Statistical Analysis					Column statistics
						Average ± SEM	Statistical Test			Significance		Factor	Comparison	P value
4	C	Cultured neuron transfected with GCaMP6S_Calcium recording	Frequency	klhl17+/+	94	3.938±0.1934	Statistical Test		P value	t(189)=6.056	Two-tail
				klhl17+/-	97	2.449±0.1557	Unpaired T test		<0.0001
	D		Interval time	klhl17+/+	94	18.8±1.151			<0.0001	t(189)=6.544	Two-tail
				klhl17+/-	97	34.24±2.046
	E		Amplitude	klhl17+/+	94	2.614±0.07072			<0.0001	t(189)=5.957	Two-tail
				klhl17+/-	97	3.288±0.08841
	G		Percentage of calcium pattern	klhl17+/+_spine only	50	2.875±0.678	Statistical Test		0.7284	t(98)=0.3483	Two-tail
				klhl17+/-_spine only	50	3.237±0.79	Unpaired T test
				klhl17+/+_dendrite only	50	1.169±0.4186			0.9689	t(98)=0.03909	Two-tail
				klhl17+/-_dendrite only	50	1.146±0.4196
				klhl17+/+_paired	50	95.96±0.7672			0.8963	t(98)=0.1306	Two-tail
				klhl17+/-_paired	50	95.8±0.9313
	H		Frequency	klhl17+/+_spine only	50	0.05542±0.01386	Unpaired T test		0.7893	t(98)=0.2679	Two-tail
				klhl17+/-_spine only	50	0.0506±0.01146
				klhl17+/+_dendrite only	50	0.02169±0.007455			0.615	t(98)=0.5045	Two-tail
				klhl17+/-_dendrite only	50	0.01687±0.005972
				klhl17+/+_paired	50	1.74±0.08377			0.0005	t(98)=3.602	Two-tail
				klhl17+/-_paired	50	1.345±0.07083
	I		Amplitude	klhl17+/+_spine only	22	2.042±0.09337	Unpaired T test		0.0213	t(41)=2.394	Two-tail
				klhl17+/-_spine only	21	2.391±0.1128
				klhl17+/+_dendrite only	9	1.826±0.1939			0.9865	t(14)=0.01725	Two-tail
				klhl17+/-_dendrite only	7	1.821±0.1032
				klhl17+/+_paired	50	3.139±0.1076			<0.0001	t(98)=4.989	Two-tail
				klhl17+/-_paired	50	4.369±0.2217

## Sheet: Fig 5
Figure		Assay Performed	Parameter (Unit)	Groups	N	Descriptive Statistics	Statistical Analysis					Column statistics
						Average ± SEM	Statistical Test			Significance		Factor	Comparison	P value
5	F	Cultured neuron transfected with DsRed-ER	DsRed-ER+ protrusions				One way ANOVA						klhl17+/+ vs. klhl17+/-	<0.0001
				klhl17+/+	30	53.11±2.379	F (2, 87) = 111.0, P<0.0001
				klhl17+/-	30	15.22±2.093							klhl17+/+ vs. klhl17-/-	<0.0001
				klhl17-/-	30	13.78±1.844

## Sheet: Fig 6
Figure		Assay Performed	Parameter (Unit)	Groups	N	Descriptive Statistics	Statistical Analysis					Column statistics
						Average ± SEM	Statistical Test			Significance		Factor	Comparison	P value
6	G	SYNPO staining of cultured neuron_DIV18	SYNPO+ protrusions				One way ANOVA						klhl17+/+ vs. klhl17+/-	<0.0001
				klhl17+/+	30	41.2±3.671	F (2, 87) = 26.09, P<0.0001
				klhl17+/-	30	16.15±1.569							klhl17+/+ vs. klhl17-/-	<0.0001
				klhl17-/-	30	19.8±2.265
	J	SYNPO staining of CA1 neurons	SYNPO+ protrusions				One way ANOVA						klhl17+/+ vs. klhl17+/-	<0.0001
				klhl17+/+	48	21.65±1.248	F (2, 140) = 67.84, P<0.0001
				klhl17+/-	47	5.2±1.003							klhl17+/+ vs. klhl17-/-	<0.0001
				klhl17-/-	48	5.761±1.137
	L	SYNPO staining of cultured neurons treated with Bicu_SYNPO clustering	Cumulative (%) in SYNPO size	klhl17+/+_Basal	6523		Statistical Test	Comparison		P value	D
				klhl17+/+_ Recovery	7680			klhl17+/+_Basal vs. klhl17+/+_Recovery		1.6643e-07	0.0619
				klhl17+/-_Basal	5354			klhl17+/-_Basal vs. klhl17+/-_Recovery		0.1111	0.0277
				klhl17+/-_ Recovery	6672

## Sheet: Fig 7
Figure		Assay Performed	Parameter (Unit)	Groups	N	Descriptive Statistics	Statistical Analysis					Column statistics
						Average ± SEM	Statistical Test			Significance		Factor	Comparison	P value
7	B	Cultured neuron transfected with GCaMP6S and treated with CICR blocker (Ryr)_Calcium recording	Frequency	klhl17+/+	90	3.689±0.2178	Two way ANOVA
				klhl17+/+_Ryr	102	2.532±0.1528	Genotype:: F (1, 339) = 56.17, P<0.0001 ; Treatment:: F (1, 339) = 11.66, P=0.0007 ; Interaction:: F (1, 339) = 12.13, P=0.0006					klhl17+/+ vs. klhl17-/-		<0.0001
				klhl17-/-	71	1.905±0.1218						klhl17+/+ vs. klhl17+/+_Ryr		<0.0001
				klhl17-/-_Ryr	80	1.916±0.09116						klhl17-/- vs. klhl17-/-_Ryr		>0.9999
	C		Interval time	klhl17+/+	90	23.57±1.525	Two way ANOVA
				klhl17+/+_Ryr	102	36.14±3.097	Genotype:: F (1, 334) = 14.57, P=0.0002 ; Treatment:: F (1, 334) = 3.795, P=0.0522 ; Interaction:: F (1, 334) = 8.398, P=0.0040					klhl17+/+ vs. klhl17-/-		<0.0001
				klhl17-/-	71	41±3.195						klhl17+/+ vs. klhl17+/+_Ryr		0.002
				klhl17-/-_Ryr	80	38.53±1.753						klhl17-/- vs. klhl17-/-_Ryr		>0.9999
	D		Amplitude	klhl17+/+	90	2.786±0.0935	Two way ANOVA
				klhl17+/+_Ryr	102	2.943±0.08819	Genotype:: F (1, 339) = 20.08, P<0.0001 ; Treatment:: F (1, 339) = 0.4500, P=0.5028 ; Interaction:: F (1, 339) = 1.073, P=0.3011					klhl17+/+ vs. klhl17-/-		0.0001
				klhl17-/-	71	3.298±0.1063						klhl17+/+ vs. klhl17+/+_Ryr		>0.9999
				klhl17-/-_Ryr	80	3.264±0.0809						klhl17-/- vs. klhl17-/-_Ryr		>0.9999
	F	Cultured neuron transfected with GCaMP6S and SYNPO_Calcium recording	Frequency	klhl17+/+	93	2.935±0.1763	Two way ANOVA
				klhl17+/-	85	1.978±0.09767	Genotype:: F (1, 346) = 10.96, P=0.0010 ; SYNPO rescue:: F (1, 346) = 10.83, P=0.0011 ; Interaction:: F (1, 346) = 10.17, P=0.0016					klhl17+/+ vs. klhl17+/-		<0.0001
				klhl17+/+ +SYNPO	90	2.95±0.1205						klhl17+/+ +SYNPO vs. klhl17+/- +SYNPO		>0.9999
				klhl17+/- +SYNPO	82	2.932±0.1754						klhl17+/- vs. klhl17+/- +SYNPO		<0.0001
	G		Interval time	klhl17+/+	93	28.07±1.268	Two way ANOVA
				klhl17+/-	85	37.23±1.871	Genotype:: F (1, 346) = 6.493, P=0.0113 ; SYNPO rescue:: F (1, 346) = 13.07, P=0.0003 ; Interaction:: F (1, 346) = 13.21, P=0.0003					klhl17+/+ vs. klhl17+/-		<0.0001
				klhl17+/+ +SYNPO	90	28.1±1.199						klhl17+/+ +SYNPO vs. klhl17+/- +SYNPO		>0.9999
				klhl17+/- +SYNPO	82	26.49±1.553						klhl17+/- vs. klhl17+/- +SYNPO		<0.0001
	H		Amplitude	klhl17+/+	93	2.268±0.06155	Two way ANOVA					klhl17+/+ vs. klhl17+/-		<0.0001
				klhl17+/-	85	2.833±0.09746	Genotype:: F (1, 346) = 12.47, P=0.0005 ; SYNPO rescue:: F (1, 346) = 0.7289, P=0.3938 ; Interaction:: F (1, 346) = 14.27, P=0.0002					klhl17+/+ +SYNPO vs. klhl17+/- +SYNPO		>0.9999
				klhl17+/+ +SYNPO	90	2.494±0.05933						klhl17+/+ vs. klhl17+/+ +SYNPO		0.2103
				klhl17+/- +SYNPO	82	2.475±0.08854						klhl17+/- vs. klhl17+/- +SYNPO		0.0089
	J	Cultured neuron_DIV 12+6_+Bicu (plasticity)	No of protrusions / Neuron	klhl17+/+_Ctrl	10	16.6±1.024	Two way ANOVA						klhl17+/+_Ctrl vs. klhl17+/+_Bicu	>0.9999
				klhl17+/+_Bicu	10	16.67±0.83	Genotype+SYNPO rescue:: F (2, 54) = 0.5072, P=0.6050; Treatment:: F (1, 54) = 0.04072, P=0.8408 ; Interaction:: F (2, 54) = 1.188, P=0.3126
				klhl17+/-_Ctrl	10	16.57±0.9839							klhl17+/-_Ctrl vs. klhl17+/-_Bicu	>0.9999
				klhl17+/-_Bicu	10	15.1±0.6668
				klhl17+/- +SYNPO_Ctrl	10	15.6±0.3471							klhl17+/- +SYNPO_Ctrl vs. klhl17+/- +SYNPO_Bicu	>0.9999
				klhl17+/- +SYNPO_Bicu	10	16.6±0.8116
			No of protrusions / 20um	klhl17+/+_Ctrl	30	16.6±0.6925	Two way ANOVA						klhl17+/+_Ctrl vs. klhl17+/+_Bicu	>0.9999
				klhl17+/+_Bicu	30	16.67±0.5598	Genotype+SYNPO rescue:: F (2, 174) = 0.9280, P=0.3973; Treatment:: F (1, 174) = 0.07451, P=0.7852 ; Interaction:: F (2, 174) = 2.174, P=0.1168
				klhl17+/-_Ctrl	30	16.57±0.6826							klhl17+/-_Ctrl vs. klhl17+/-_Bicu	>0.9999
				klhl17+/-_Bicu	30	15.1±0.57
				klhl17+/- +SYNPO_Ctrl	30	15.6±0.4358							klhl17+/- +SYNPO_Ctrl vs. klhl17+/- +SYNPO_Bicu	>0.9999
				klhl17+/- +SYNPO_Bicu	30	16.6±0.6114
	K		Spine width	klhl17+/+_Ctrl	497	0.4948±0.005703	Two way ANOVA
				klhl17+/+_Bicu	499	0.5659±0.007011	Genotype+SYNPO rescue:: F (2, 2906) = 99.17, P<0.0001; Treatment:: F (1, 2906) = 64.68, P<0.0001 ; Interaction:: F (2, 2906) = 26.19, P<0.0001					klhl17+/+_Ctrl vs. klhl17+/-_Ctrl		<0.0001
				klhl17+/-_Ctrl	497	0.4522±0.006275						klhl17+/+_Ctrl vs. klhl17+/+_Bicu		<0.0001
				klhl17+/-_Bicu	453	0.4404±0.006358						klhl17+/-_Ctrl vs. klhl17+/-_Bicu		>0.9999
				klhl17+/- +SYNPO_Ctrl	468	0.4852±0.00603						klhl17+/- +SYNPO_Ctrl vs. klhl17+/- +SYNPO_Bicu		<0.0001
				klhl17+/- +SYNPO_Bicu	498	0.553±0.007096						klhl17+/- _Bicu vs. klhl17+/- +SYNPO_Bicu		<0.0001
			Cumulative (%) in spine width	klhl17+/+_Ctrl	497		Statistical Test	Comparison		P value	D
				klhl17+/+_Bicu	499		KS-test	klhl17+/+_Ctrl vs. klhl17+/+_Bicu		3.3798e-11	0.2232
				klhl17+/-_Ctrl	497			klhl17+/-_Ctrl vs. klhl17+/-_Bicu		0.2271	0.0677
				klhl17+/-_Bicu	453
				klhl17+/- +SYNPO_Ctrl	468			klhl17+/- +SYNPO_Ctrl vs. klhl17+/- +SYNPO_Bicu		1.0928e-08	0.1986
				klhl17+/- +SYNPO_Bicu	498
	L		Spine length	klhl17+/+_Ctrl	497	1.252±0.02282	Two way ANOVA						klhl17+/+_Ctrl vs. klhl17+/+_Bicu	>0.9999
				klhl17+/+_Bicu	499	1.295±0.0273	Genotype+SYNPO rescue:: F (2, 2906) = 0.2863, P=0.7511; Treatment:: F (1, 2906) = 2.222, P=0.1362 ; Interaction:: F (2, 2906) = 0.1953, P=0.8226
				klhl17+/-_Ctrl	497	1.271±0.02536							klhl17+/-_Ctrl vs. klhl17+/-_Bicu	>0.9999
				klhl17+/-_Bicu	453	1.309±0.02803
				klhl17+/- +SYNPO_Ctrl	468	1.284±0.02703							klhl17+/- +SYNPO_Ctrl vs. klhl17+/- +SYNPO_Bicu	>0.9999
				klhl17+/- +SYNPO_Bicu	498	1.297±0.02386
			Cumulative (%) in spine length	klhl17+/+_Ctrl	497		Statistical Test	Comparison		P value	D
				klhl17+/+_Bicu	499		KS-test	klhl17+/+_Ctrl vs. klhl17+/+_Bicu		0.8906	0.0367
				klhl17+/-_Ctrl	497			klhl17+/-_Ctrl vs. klhl17+/-_Bicu		0.1506	0.0739
				klhl17+/-_Bicu	453
				klhl17+/- +SYNPO_Ctrl	468			klhl17+/- +SYNPO_Ctrl vs. klhl17+/- +SYNPO_Bicu		0.0869	0.09
				klhl17+/- +SYNPO_Bicu	498
	N	Cultured neuron treated with Bicu_Neuronal activation	ERK phosphorylation	klhl17+/+	60	1±0.02625	Two way ANOVA
				klhl17+/-	60	0.8295±0.02904	Genotype:: F (1, 236) = 12.44, P=0.0005 ; SYNPO rescue:: F (1, 236) = 22.03, P<0.0001 ; Interaction:: F (1, 236) = 6.256, P=0.0131					klhl17+/+ vs. klhl17+/-		0.0002
				klhl17+/+ +SYNPO	60	1.062±0.02634						klhl17+/+ +SYNPO vs. klhl17+/- +SYNPO		>0.9999
				klhl17+/- +SYNPO	60	1.033±0.03121						klhl17+/- vs. klhl17+/- +SYNPO		<0.0001

## Sheet: Fig 8
Figure		Assay Performed	Parameter (Unit)	Groups	N	Descriptive Statistics	Statistical Analysis					Column statistics
						Average ± SEM	Statistical Test			Significance		Factor	Comparison	P value
8	E	klhl17+/+ cultured neuron transfected with DsRed-ER	DsRed-ER+ protrusions				One way ANOVA						Ctrl vs. SYNPO-N	0.1049
				Ctrl	30	49.69±2.765	F (2, 87) = 44.05, P<0.0001
				SYNPO-N	30	42.22±3.233							Ctrl vs. SYNPO-C	<0.0001
				SYNPO-C	30	15.78±1.877
	H	klhl17-/- cultured neuron transfected with DsRed-ER	DsRed-ER+ protrusions				One way ANOVA						Ctrl vs. SYNPO-N	>0.9999
				Ctrl	30	12.22±1.601	F (2, 87) = 0.1026, P=0.9026
				SYNPO-N	30	11.33±1.755							Ctrl vs. SYNPO-C	>0.9999
				SYNPO-C	30	11.33±1.435

## Sheet: Fig 9
Figure		Assay Performed	Parameter (Unit)	Groups	N	Descriptive Statistics	Statistical Analysis					Column statistics
						Average ± SEM	Statistical Test			Significance		Factor	Comparison	P value
9	B	Cultured neuron transfected with GCaMP6S and SYNPO_Calcium recording	Frequency				One way ANOVA						Ctrl vs. SYNPO-N	0.0825
				Ctrl	140	2.519±0.0813	F (2, 383) = 28.98, P<0.0001
				SYNPO-N	129	2.288±0.08214							Ctrl vs. SYNPO-C	<0.0001
				SYNPO-C	117	1.658±0.07998
	C		Interval time				One way ANOVA						Ctrl vs. SYNPO-N	0.0819
				Ctrl	140	28.98±1.114	F (2, 384) = 24.48, P<0.0001
				SYNPO-N	129	33.91±1.392							Ctrl vs. SYNPO-C	<0.0001
				SYNPO-C	117	45.88±2.589
	D		Amplitude				One way ANOVA						Ctrl vs. SYNPO-N	0.0002
				Ctrl	140	3.061±0.1003	F (2, 383) = 11.18, P<0.0001
				SYNPO-N	129	2.599±0.07537							Ctrl vs. SYNPO-C	<0.0001
				SYNPO-C	117	2.559±0.06968
	F	Cultured neuron transfected with SYNPO-C_DIV 12+6_+Bicu (plasticity)	No of protrusions / Neuron	Ctrl_Ctrl	10	16.67±1.241	Two way ANOVA						Ctrl_Ctrl vs. Ctrl_Bicu	>0.9999
				Ctrl_Bicu	10	17.67±1.383	Genotype:: F (1, 36) = 0.1754, P=0.6778; Treatment:: F (1, 36) = 0.0001488, P=0.9903 ; Interaction:: F (1, 36) = 0.6418, P=0.4283
				SYNPO-C_Ctrl	10	18.17±1.109							SYNPO-C_ctrl vs. SYNPO-C_Bicu	>0.9999
				SYNPO-C_Bicu	10	17.2±1.168
			No of protrusions / 20um	Ctrl_Ctrl	30	16.67±0.817	Two way ANOVA						Ctrl_Ctrl vs. Ctrl_Bicu	>0.9999
				Ctrl_Bicu	30	17.67±0.9214	Genotype:: F (1, 116) = 0.3884, P=0.5344 ; Treatment:: F (1, 116) = 0.0003295, P=0.9855 ; Interaction:: F (1, 116) = 1.421, P=0.2357
				SYNPO-C_Ctrl	30	18.17±0.732							SYNPO-C_ctrl vs. SYNPO-C_Bicu	>0.9999
				SYNPO-C_Bicu	30	17.2±0.8241
	G		Spine width	Ctrl_Ctrl	500	0.5166±0.006319	Two way ANOVA					Ctrl_Ctrl vs. Ctrl_Bicu		<0.0001
				Ctrl_Bicu	530	0.5706±0.006924	Genotype:: F (1, 2087) = 214.3, P<0.0001 ; Treatment:: F (1, 2087) = 10.59, P=0.0012 ; Interaction:: F (1, 2087) = 34.25, P<0.0001					SYNPO-C_Ctrl vs. SYNPO-C_Bicu		0.3864
				SYNPO-C_Ctrl	545	0.4645±0.00523						Ctrl_Ctrl vs. SYNPO-C_Ctrl		<0.0001
				SYNPO-C_Bicu	516	0.4491±0.00506						Ctrl_Bicu vs. SYNPO-C_Bicu		<0.0001
			Cumulative (%) in spine width	Ctrl_Ctrl	500		Statistical Test	Comparison		P value	D
				Ctrl_Bicu	530		KS-test	Ctrl_Ctrl vs. Ctrl_Bicu		2.1146e-07	0.1767
				SYNPO-C_Ctrl	545			SYNPO-C_ctrl vs. SYNPO-C_Bicu		0.0578	0.0665
				SYNPO-C_Bicu	516
	H		Spine length	Ctrl_Ctrl	500	1.278±0.02324	Two way ANOVA						Ctrl_Ctrl vs. Ctrl_Bicu	>0.9999
				Ctrl_Bicu	530	1.252±0.02255	Genotype:: F (1, 2087) = 9.528, P=0.0021 ; Treatment:: F (1, 2087) = 0.04861, P=0.8255 ; Interaction:: F (1, 2087) = 0.8575, P=0.3545
				SYNPO-C_Ctrl	545	1.327±0.02143							SYNPO-C_ctrl vs. SYNPO-C_Bicu	>0.9999
				SYNPO-C_Bicu	516	1.343±0.02352
			Cumulative (%) in spine length	Ctrl_Ctrl	500		Statistical Test	Comparison		P value	D
				Ctrl_Bicu	530		KS-test	Ctrl_Ctrl vs. Ctrl_Bicu		0.2681	0.0625
				SYNPO-C_Ctrl	545			SYNPO-C_ctrl vs. SYNPO-C_Bicu		0.9389	0.0327
				SYNPO-C_Bicu	516
	J	Cultured neuron treated with Bicu_Neuronal activation	ERK phosphorylation				One way ANOVA						Ctrl vs. SYNPO-N	0.8553
				Ctrl	60	1±0.04054	F (2, 177) = 31.49, P<0.0001
				SYNPO-N	60	0.9519±0.04931							Ctrl vs. SYNPO-C	<0.0001
				SYNPO-C	60	0.562±0.0377

## Sheet: Fig 10
Figure		Assay Performed	Parameter (Unit)	Groups	N	Descriptive Statistics	Statistical Analysis					Column statistics
						Average ± SEM	Statistical Test			Significance		Factor	Comparison	P value
10	E	Cultured neuron transfected with DsRed-ER_Expansion microscopy	DsRed-ER+ protrusions				One way ANOVA						klhl17+/+ vs. klhl17+/-	0.0003
				klhl17+/+	20	49.69±3.912	F (2, 57) = 12.70, P<0.0001
				klhl17+/-	20	30.9±3.415							klhl17+/+ vs. klhl17+/+_SYNPO-C	<0.0001
				klhl17+/+_SYNPO-C	20	28.42±2.233
